# Supplementary material for: The soil bacterial community regulates germination of Plasmodiophora brassicae resting spores rather than root exudates
Source: PLoS Pathog. 2023 Mar 2;19(3):e1011175. doi: 10.1371/journal.ppat.1011175 (PMC9980788; doi:10.1371/journal.ppat.1011175)
Supplement: S1 File — (XLSX) [file ppat.1011175.s007.xlsx]

## Sheet: S1a Read_counts
#Sample	#Raw_reads	#After_pipeline
A4f1	49330	28084
A4f2	91622	47306
A4f3	49744	30557
H1	62637	37472
H2	87087	42292
H3	60262	28525
HB1	49242	29193
HB2	51040	30236
HB3	82361	51268
KB1	56190	35251
KB2	128833	79518
KB3	44130	26793
NS1	68381	28657
NS2	45387	21368
NS3	36173	17514
sd1	50499	25902
sd2	62672	36421
sd3	44121	24355
AVE	62206.2	34484
SUM	1119711	620712

## Sheet: S1b Abundance 
ID	A4f1	A4f2	A4f3	H1	H2	H3	HB1	HB2	HB3	KB1	KB2	KB3	NS1	NS2	NS3	sd1	sd2	sd3
ASV_2	2779	4460	2978	3484	3881	2600	3	1	6	7	21	4	7472	5739	5212	3613	5807	2888
ASV_1	1129	2095	1451	1431	1691	1071	3852	3556	5194	5241	10977	3663	2572	1817	1235	180	232	887
ASV_3	1151	2072	2593	2719	2111	1447	7	9	0	0	0	2	9320	7092	6136	1001	1588	2105
ASV_4	1	1	1	1	3	1	282	664	1464	7992	14798	7469	0	0	0	0	0	0
ASV_6	2626	3906	2223	1999	1520	1002	1115	1061	1056	1894	4735	1554	130	107	53	6	28	569
ASV_5	6	10	4	205	134	105	2245	2836	4569	4403	8355	2510	4	1	0	0	0	3
ASV_8	0	0	0	1	0	0	5818	6443	7507	4	3	7	0	0	0	0	0	0
ASV_10	8	11	6	708	2060	1350	0	0	1	0	0	0	7	20	7	4447	5654	1606
ASV_14	2	475	0	4652	5597	3821	1	0	0	1	0	1	5	21	2	0	6	0
ASV_11	0	0	0	0	0	0	918	1178	919	2565	6064	2657	0	0	0	0	0	0
ASV_12	5	14	6	2	5	0	1126	1053	1251	2193	5219	1719	0	0	0	0	0	1
ASV_13	172	460	514	19	8	5	1620	2205	6396	0	0	3	14	21	14	1	0	135
ASV_17	1093	1818	1279	711	698	466	0	0	0	0	0	3	1628	1142	955	174	343	668
ASV_15	61	244	153	376	334	197	0	0	0	0	0	0	588	416	247	2508	4187	1453
ASV_62	672	1925	1662	626	465	302	333	406	1164	0	9	0	41	27	12	798	1089	1203
ASV_16	1596	4814	2069	5	1	0	6	25	33	0	2	0	18	4	0	5	1	1736
ASV_20	42	83	24	20	12	10	409	178	418	1665	6787	595	0	0	0	0	0	3
ASV_18	1811	3801	2043	393	580	452	1	0	0	1	1	0	2	10	1	55	21	787
ASV_21	29	65	14	27	39	22	842	664	1092	1384	4060	1001	15	15	8	13	20	14
ASV_22	549	1907	724	2449	1619	1147	0	1	3	0	17	2	14	25	2	125	68	434
ASV_24	282	401	560	650	547	312	0	0	0	0	0	1	2125	1616	1354	235	408	476
ASV_23	1291	0	738	644	3221	2282	9	16	26	145	133	103	2	46	3	2	6	258
ASV_25	90	239	52	1355	1873	1186	0	0	1	0	1	0	14	37	3	1743	1348	756
ASV_29	2232	2048	1864	13	16	11	1	1	0	0	0	0	0	1	0	0	0	582
ASV_28	45	174	96	331	139	113	506	1022	3365	0	0	0	1	6	2	0	8	100
ASV_30	0	0	0	0	0	0	1658	1737	2240	0	0	0	0	0	0	0	0	0
ASV_31	125	160	181	264	411	287	191	85	118	1053	1937	620	39	35	28	5	10	48
ASV_32	13	45	56	930	335	230	0	0	0	0	0	0	1	7	4	1315	2111	487
ASV_33	67	133	45	860	1165	743	0	0	0	0	0	0	1	15	1	998	860	450
ASV_34	0	0	0	0	0	0	985	504	5	1479	1545	754	0	0	0	0	0	0
ASV_231	256	583	810	658	1148	711	29	28	320	2	4	3	60	41	21	0	9	215
ASV_35	122	676	183	49	110	73	935	452	1270	83	605	29	4	2	0	1	3	73
ASV_37	58	114	74	575	785	508	0	0	0	0	0	1	7	10	4	660	1324	252
ASV_47	0	0	0	0	0	0	564	1135	2423	0	0	0	0	0	0	0	0	0
ASV_39	313	528	352	72	94	63	359	453	654	215	407	146	92	72	36	0	2	172
ASV_38	8	12	19	231	353	246	0	0	0	0	0	0	39	32	13	928	1570	435
ASV_40	0	0	2	4	8	1	185	238	171	466	2010	702	0	0	0	0	0	0
ASV_41	6	10	24	1019	1491	973	0	0	0	0	1	0	4	9	2	173	2	59
ASV_43	215	422	210	83	112	72	70	86	134	219	665	164	54	27	21	298	370	211
ASV_42	61	99	64	256	223	158	0	0	3	0	128	55	22	13	11	693	1258	314
ASV_44	0	0	0	0	0	0	712	804	1040	411	0	0	0	0	0	0	0	0
ASV_45	12	31	13	653	594	422	0	0	0	0	0	0	7	5	2	485	597	122
ASV_46	0	0	0	0	0	0	192	220	182	503	1267	555	1	0	0	0	0	0
ASV_56	192	396	271	277	81	43	228	195	761	14	0	0	24	25	8	53	58	149
ASV_49	16	39	22	150	135	80	0	0	0	1	8	0	8	13	3	908	1010	323
ASV_48	26	210	84	558	966	640	0	0	4	0	1	0	3	8	1	0	16	69
ASV_50	324	595	460	410	322	272	0	0	0	0	0	1	9	6	7	18	35	127
ASV_52	0	69	0	855	844	609	0	0	0	0	0	0	1	6	0	0	0	0
ASV_51	0	0	0	0	0	0	176	133	103	360	840	738	3	2	4	0	0	0
ASV_53	5	4	1	1	46	39	20	30	117	442	1236	381	0	1	1	0	0	0
ASV_55	24	24	38	174	288	176	2	8	12	61	145	34	2	5	1	436	600	155
ASV_58	883	179	332	440	135	102	0	0	0	0	0	0	3	5	0	3	0	48
ASV_57	209	319	261	134	126	73	0	0	0	0	0	0	322	205	190	26	67	126
ASV_68	23	237	19	0	0	1	182	173	492	0	789	24	1	0	0	0	0	27
ASV_60	47	74	72	337	473	331	0	0	0	0	0	0	44	20	24	190	257	97
ASV_67	3	4	0	66	260	162	0	0	0	0	0	0	0	1	0	1235	7	94
ASV_61	0	12	6	64	44	33	0	0	0	0	0	0	49	39	25	480	820	251
ASV_84	24	33	28	206	239	146	48	51	60	108	294	116	105	62	71	54	71	27
ASV_65	0	3	24	745	532	402	0	0	0	0	0	0	7	11	2	2	2	3
ASV_59	385	1084	191	0	0	0	0	0	0	0	0	0	0	1	0	0	1	68
ASV_63	13	30	33	4	0	0	41	27	66	0	2	0	688	449	259	3	8	12
ASV_70	0	0	0	0	0	0	0	0	192	0	1384	0	0	3	1	0	0	0
ASV_64	0	0	0	0	0	0	169	109	291	167	697	118	0	0	0	0	0	0
ASV_69	0	0	0	0	0	0	41	106	1363	17	5	0	0	0	0	0	0	0
ASV_66	1	2	1	0	1	0	0	0	0	0	0	0	1	0	2	0	1513	0
ASV_71	408	470	219	97	70	28	0	1	1	0	0	0	8	5	1	0	2	190
ASV_72	239	477	254	169	93	101	0	0	0	0	0	0	6	2	0	0	3	63
ASV_74	0	0	0	0	0	0	0	0	0	0	0	0	0	1	0	612	693	0
ASV_73	446	18	363	0	0	0	0	0	0	0	0	0	0	0	0	0	0	465
ASV_78	1	5	1	2	0	0	37	89	138	322	527	134	3	0	0	0	0	2
ASV_81	36	285	119	0	6	2	109	139	210	53	187	48	0	0	0	0	0	54
ASV_76	63	75	56	31	40	30	0	0	2	0	0	0	401	274	230	1	3	27
ASV_80	34	36	44	3	6	1	109	107	205	174	354	91	2	0	2	0	3	7
ASV_75	193	438	206	0	4	1	1	0	0	0	0	0	104	74	50	1	1	82
ASV_83	0	0	0	0	0	0	54	45	56	261	501	202	0	0	0	0	0	1
ASV_79	0	0	0	0	0	0	161	116	234	209	306	61	0	1	0	0	0	0
ASV_89	125	208	135	176	181	93	0	0	0	0	1	0	28	20	24	14	23	37
ASV_82	36	69	19	0	0	0	0	0	0	0	0	0	429	255	159	1	4	5
ASV_85	1	3	0	147	457	347	0	0	1	13	0	0	0	4	0	1	0	0
ASV_90	36	90	11	185	254	181	0	0	0	0	0	0	93	67	39	1	2	4
ASV_91	348	90	110	248	64	56	0	0	0	0	0	0	3	0	0	1	0	40
ASV_86	263	438	116	10	16	6	0	0	0	0	0	0	3	6	6	0	0	57
ASV_94	34	87	55	98	173	112	10	5	5	5	2	2	12	11	9	102	51	89
ASV_88	36	18	27	0	4	0	118	114	250	113	62	11	20	16	9	1	0	6
ASV_87	270	346	125	0	0	0	0	0	1	0	0	0	9	12	13	0	0	21
ASV_95	227	251	154	5	4	1	1	0	0	0	1	0	35	25	17	0	0	66
ASV_92	252	405	50	6	9	1	9	6	30	0	0	0	0	1	0	0	0	17
ASV_93	106	168	127	92	54	47	0	0	0	0	0	0	23	17	7	23	48	47
ASV_201	110	241	82	0	0	1	1	2	23	0	253	3	0	0	0	0	0	41
ASV_102	19	44	26	115	111	77	0	0	0	0	0	0	94	64	46	51	60	43
ASV_185	19	18	19	36	56	51	0	0	0	0	0	0	10	7	8	123	274	84
ASV_96	59	509	80	0	0	0	0	0	0	0	0	0	6	3	0	0	0	18
ASV_101	0	1	0	27	305	193	0	0	0	0	0	0	0	3	1	53	4	54
ASV_97	2	1	5	45	2	9	119	116	282	1	2	0	28	9	7	0	1	0
ASV_100	0	0	0	0	0	0	139	182	198	89	0	0	0	0	0	0	0	0
ASV_202	0	0	0	0	0	0	5	9	32	57	394	78	0	0	0	0	0	0
ASV_99	131	176	87	0	0	1	14	1	8	0	0	0	67	39	26	0	2	18
ASV_103	20	20	15	0	176	121	0	0	0	0	0	0	0	2	0	99	1	110
ASV_108	2	7	1	97	44	21	0	0	0	0	2	0	0	0	0	70	302	11
ASV_107	0	0	427	0	0	0	0	0	0	0	0	0	0	0	0	0	0	128
ASV_113	41	148	46	190	61	49	0	0	0	0	0	0	2	4	1	1	2	9
ASV_117	1	0	42	2	5	1	0	0	0	0	0	0	0	0	0	211	249	42
ASV_114	40	78	48	2	4	2	30	9	43	8	13	5	104	81	63	1	1	8
ASV_110	3	6	1	217	174	128	0	0	0	0	0	0	0	0	0	1	0	3
ASV_112	41	100	47	236	47	36	0	0	0	0	1	0	5	2	0	0	0	13
ASV_109	30	43	36	4	2	6	7	18	34	63	199	50	9	8	7	2	0	8
ASV_124	40	48	28	135	136	82	0	0	0	0	2	0	11	10	12	6	10	3
ASV_140	87	105	77	2	2	6	10	11	22	19	30	10	65	22	38	0	1	15
ASV_104	1	287	0	117	71	41	0	0	0	0	0	0	0	1	0	0	0	0
ASV_106	110	141	69	0	0	0	49	32	59	0	0	0	19	11	9	0	0	16
ASV_141	2	2	0	0	0	0	190	104	200	0	0	0	0	0	0	0	0	0
ASV_130	84	207	85	1	0	0	0	0	4	0	0	0	1	0	0	0	0	106
ASV_111	0	1	3	68	183	114	0	0	0	0	0	1	0	0	2	65	39	8
ASV_115	239	229	0	0	0	0	0	0	0	0	0	0	0	0	1	0	0	0
ASV_217	0	0	7	0	0	0	50	5	38	149	159	27	0	0	0	0	0	8
ASV_128	96	120	118	11	6	4	0	0	0	0	0	0	26	25	17	0	4	9
ASV_135	25	22	35	0	3	1	26	45	107	2	7	6	57	45	35	1	0	17
ASV_125	2	10	6	6	5	9	59	46	100	18	130	32	0	1	0	0	0	1
ASV_121	396	2	0	8	6	3	0	0	0	0	0	0	1	0	0	0	0	2
ASV_122	8	12	6	8	13	6	0	0	0	0	0	0	3	1	2	100	212	36
ASV_123	0	0	0	0	0	0	206	106	93	0	0	0	0	1	0	0	0	0
ASV_119	43	92	52	24	15	11	0	3	6	12	71	13	11	4	4	2	3	35
ASV_129	6	7	2	7	4	5	45	41	71	59	84	30	12	8	12	2	2	2
ASV_132	122	225	25	0	0	0	0	0	0	0	0	0	0	2	2	0	0	14
ASV_120	30	36	18	31	34	29	0	0	0	0	0	0	3	1	1	64	107	35
ASV_127	51	287	38	0	0	0	0	0	0	0	0	0	0	1	1	0	0	10
ASV_126	0	0	0	0	0	0	47	48	78	64	121	25	0	0	0	0	0	0
ASV_137	52	87	74	34	31	23	0	0	0	0	0	0	19	15	12	0	2	32
ASV_147	89	146	90	5	5	3	0	0	0	0	1	0	0	2	1	4	8	26
ASV_134	6	18	10	96	111	64	1	0	11	1	22	9	13	4	3	1	4	4
ASV_143	80	74	41	1	2	2	1	0	0	0	0	0	63	47	34	1	0	28
ASV_138	9	17	15	1	7	0	48	50	208	1	0	1	0	2	5	0	0	4
ASV_146	3	3	0	22	0	0	148	50	135	0	1	0	0	0	0	0	0	1
ASV_149	2	8	1	0	0	0	84	105	156	0	0	0	0	0	0	0	0	0
ASV_152	0	0	0	0	0	0	276	14	58	0	0	0	0	0	0	0	0	0
ASV_161	7	43	7	46	58	56	2	2	0	0	1	0	30	20	22	16	22	11
ASV_142	8	11	25	88	66	47	0	0	0	0	0	0	28	29	16	0	6	14
ASV_192	11	29	9	28	33	43	30	22	43	27	32	9	1	0	1	2	3	15
ASV_150	182	0	89	0	0	0	0	0	0	0	0	0	0	0	0	0	0	60
ASV_145	0	2	0	320	0	0	0	0	0	0	0	0	0	3	0	2	0	0
ASV_136	62	126	54	0	0	0	0	0	1	0	0	0	29	17	7	0	0	15
ASV_133	0	0	228	0	1	0	1	0	0	0	0	0	0	0	0	0	0	77
ASV_153	93	131	38	0	1	0	8	12	1	0	0	0	0	1	0	0	0	17
ASV_148	25	66	27	40	5	7	0	2	2	1	3	2	2	1	1	32	53	27
ASV_151	0	48	130	0	0	0	0	0	0	0	0	0	0	0	0	0	0	115
ASV_283	29	57	31	15	11	6	0	13	0	0	1	0	34	18	14	13	18	26
ASV_162	17	4	0	105	102	57	0	0	0	0	0	0	0	0	0	0	0	0
ASV_168	0	0	0	0	0	0	89	81	106	0	1	0	0	0	0	0	0	0
ASV_157	63	59	43	10	2	9	4	5	27	0	0	0	3	2	0	0	0	33
ASV_159	0	0	0	0	0	0	2	3	5	68	142	37	0	0	0	0	0	0
ASV_314	5	34	4	1	0	0	16	13	3	28	95	34	8	3	1	3	3	2
ASV_166	0	0	0	83	112	53	0	0	0	0	0	0	3	0	0	0	0	1
ASV_160	22	83	37	46	30	14	0	0	0	0	0	0	2	0	2	0	0	8
ASV_154	0	1	0	2	5	1	0	0	1	0	0	0	90	47	29	20	30	16
ASV_158	0	2	0	1	0	0	0	0	1	0	0	0	111	67	57	0	1	1
ASV_174	0	1	0	122	52	46	0	0	0	0	0	0	3	1	0	1	11	0
ASV_156	0	0	0	0	0	0	65	50	121	0	0	0	0	0	0	0	0	0
ASV_164	7	2	0	1	0	0	15	47	101	26	34	3	0	0	0	0	0	0
ASV_197	28	27	21	7	6	6	13	28	31	4	8	1	24	10	10	2	1	5
ASV_163	15	13	26	55	63	49	0	0	0	0	0	0	0	0	0	0	1	7
ASV_171	24	57	25	30	52	24	0	0	0	0	0	0	1	3	5	0	3	3
ASV_175	58	100	23	0	3	5	0	0	0	0	0	0	6	5	1	0	0	8
ASV_177	0	0	0	7	6	3	0	0	0	0	0	0	1	0	0	38	120	32
ASV_173	44	10	7	45	19	10	0	0	0	0	0	0	22	31	8	0	3	2
ASV_178	0	0	0	0	0	0	4	3	90	42	58	4	0	0	0	0	0	0
ASV_181	14	49	13	18	17	13	0	0	0	0	0	1	16	8	13	6	15	17
ASV_172	56	66	61	0	1	0	0	0	0	0	0	0	0	0	0	0	0	14
ASV_184	0	0	0	0	0	0	90	43	46	4	6	1	2	1	1	0	0	0
ASV_182	158	22	6	0	1	0	0	0	0	0	0	0	0	0	0	2	0	3
ASV_176	7	45	31	27	41	29	0	0	0	0	0	0	0	1	0	1	3	4
ASV_167	124	50	6	0	0	0	2	0	0	0	0	0	0	1	0	0	0	0
ASV_180	0	0	0	0	0	0	26	13	25	45	50	18	0	0	0	0	0	0
ASV_229	0	13	0	47	67	50	0	0	0	0	0	0	0	0	0	0	0	0
ASV_179	18	43	22	3	1	1	0	0	0	0	0	0	27	22	28	2	2	5
ASV_230	22	33	16	13	10	10	0	0	0	0	0	0	18	15	10	4	3	16
ASV_186	59	63	26	0	0	0	0	2	0	0	1	0	3	3	2	1	0	7
ASV_242	0	0	0	0	0	0	38	15	0	36	52	26	0	0	0	0	0	0
ASV_221	7	9	5	0	2	1	30	29	49	13	3	3	6	4	0	0	0	0
ASV_195	1	108	16	21	3	3	0	0	0	0	0	0	0	0	0	3	4	1
ASV_191	0	0	0	0	0	0	14	20	101	2	18	0	1	0	0	0	0	0
ASV_187	1	2	2	14	4	2	6	7	13	14	12	5	24	18	29	0	0	1
ASV_183	0	0	17	0	0	0	0	0	0	0	0	0	0	0	0	57	61	16
ASV_200	0	6	0	52	49	28	0	0	0	0	0	0	0	1	0	4	3	6
ASV_206	0	0	16	1	0	1	0	0	0	0	0	0	0	0	0	53	60	11
ASV_194	53	62	12	1	0	0	0	1	7	0	0	0	0	0	0	0	0	5
ASV_218	17	27	24	2	3	3	0	0	0	0	0	0	19	3	12	6	4	19
ASV_189	0	0	0	0	0	0	22	7	32	29	40	2	0	0	0	0	0	0
ASV_193	0	0	0	0	0	0	0	0	0	0	0	0	47	44	35	0	0	0
ASV_188	0	0	0	0	0	0	27	28	69	0	0	0	0	0	0	0	0	0
ASV_223	29	59	18	0	0	0	0	0	0	0	0	0	0	1	0	0	0	16
ASV_211	21	39	17	13	14	3	0	0	0	0	0	0	5	3	0	0	0	6
ASV_199	16	10	10	24	19	23	0	0	0	0	0	0	2	3	1	0	1	10
ASV_198	1	4	3	5	2	2	15	4	3	6	19	10	15	8	5	3	10	3
ASV_212	17	31	9	4	17	3	0	0	0	0	1	0	13	5	4	0	3	5
ASV_209	0	0	0	0	0	0	3	12	19	17	47	13	0	0	0	0	0	0
ASV_319	2	5	0	54	35	12	0	0	0	0	0	0	0	0	0	0	0	2
ASV_215	0	0	0	0	0	0	109	0	0	0	0	0	0	0	0	0	0	0
ASV_204	6	0	1	36	17	10	0	0	0	0	0	0	0	0	0	0	7	31
ASV_207	6	43	7	23	2	0	19	0	0	0	0	0	1	1	0	2	0	2
ASV_210	3	8	2	33	37	21	0	0	0	0	0	0	0	0	0	0	2	0
ASV_238	2	10	3	7	7	9	0	0	0	0	0	0	20	18	7	9	12	2
ASV_205	8	12	1	0	1	0	0	0	0	0	0	0	33	33	14	0	1	2
ASV_208	3	2	1	33	28	30	0	0	0	0	0	0	4	2	1	0	0	1
ASV_203	1	5	3	10	7	6	0	0	0	0	0	0	12	6	2	21	20	10
ASV_214	1	9	0	8	2	3	0	0	0	0	0	0	3	0	0	16	44	15
ASV_233	0	0	0	0	0	0	0	0	0	0	0	0	49	28	24	0	0	0
ASV_243	19	18	0	0	0	0	10	2	32	0	0	0	14	2	2	0	0	0
ASV_250	1	7	1	0	0	0	6	15	24	0	41	1	0	0	0	0	0	0
ASV_244	2	0	0	1	1	1	0	0	5	15	43	9	3	3	0	1	9	0
ASV_241	2	4	0	56	2	1	0	0	0	0	0	0	6	1	0	0	20	0
ASV_240	5	16	12	0	4	1	0	0	0	0	0	0	16	11	15	0	5	3
ASV_290	3	3	6	27	17	7	0	0	0	0	0	0	11	2	7	0	3	2
ASV_235	3	4	3	4	10	7	5	3	1	6	33	1	1	3	2	0	0	1
ASV_246	0	0	0	0	0	0	86	0	1	0	0	0	0	0	0	0	0	0
ASV_273	6	21	8	1	2	3	7	6	11	0	0	0	8	4	2	2	1	5
ASV_228	15	33	34	0	0	0	0	0	0	0	0	0	0	0	0	0	0	4
ASV_237	0	0	0	0	0	0	0	0	0	0	0	0	0	0	0	28	36	22
ASV_278	7	6	6	15	17	16	0	1	0	0	1	1	5	1	3	3	1	2
ASV_222	0	0	1	0	0	0	0	2	4	20	43	6	0	0	0	0	0	8
ASV_216	0	12	4	2	2	0	19	5	3	0	0	0	21	8	7	0	0	0
ASV_225	0	0	0	0	0	0	0	0	0	0	0	0	31	32	20	0	0	0
ASV_236	7	22	15	6	9	6	0	0	0	0	0	0	5	5	0	0	0	8
ASV_272	15	28	20	0	0	0	0	0	0	0	0	0	9	8	1	0	0	1
ASV_219	1	9	4	0	1	0	4	8	24	0	1	0	17	8	3	0	1	0
ASV_213	1	7	9	7	8	6	1	0	0	0	0	0	35	0	1	0	4	0
ASV_255	0	3	0	0	52	24	0	0	0	0	0	0	0	0	0	0	0	0
ASV_224	3	3	5	0	0	0	16	26	22	0	0	0	0	0	0	0	0	2
ASV_317	0	0	0	0	0	0	47	2	5	6	8	4	4	0	0	0	0	0
ASV_251	0	0	0	0	0	0	16	11	42	0	5	0	1	0	0	0	0	0
ASV_253	0	0	0	0	0	0	0	22	50	0	0	0	0	0	0	0	0	0
ASV_232	1	5	3	0	0	0	0	0	0	0	0	0	0	0	0	0	49	12
ASV_247	0	13	4	10	5	4	0	0	0	0	0	0	5	0	0	12	15	2
ASV_239	0	0	2	3	0	0	0	0	0	0	0	0	30	19	15	0	0	0
ASV_252	0	0	2	0	0	0	0	0	2	0	0	0	22	27	16	0	0	0
ASV_259	0	37	25	0	0	0	0	0	0	0	0	0	1	0	0	0	0	5
ASV_304	5	23	13	0	0	0	0	1	0	0	0	0	10	11	2	0	0	3
ASV_249	0	3	0	4	30	30	0	0	0	0	0	0	0	0	0	0	0	0
ASV_256	0	0	0	0	0	0	0	0	0	0	0	0	0	0	0	0	67	0
ASV_264	0	0	0	0	0	0	26	13	17	0	0	0	6	0	4	0	0	0
ASV_289	11	23	9	0	0	0	0	1	12	0	0	0	0	0	0	0	0	7
ASV_269	0	2	0	6	16	4	0	0	0	0	0	0	3	5	1	5	20	0
ASV_258	1	8	1	3	12	3	0	0	0	0	0	0	9	6	5	3	6	4
ASV_312	15	21	10	0	3	1	0	0	0	0	0	0	2	3	0	0	0	6
ASV_370	0	0	0	0	0	0	2	4	54	0	0	0	0	0	0	0	0	0
ASV_279	1	14	9	12	9	7	0	0	0	0	0	0	0	2	0	0	0	4
ASV_309	0	0	0	0	0	0	12	4	0	15	22	5	0	0	0	0	0	0
ASV_245	0	0	0	0	0	0	1	0	1	0	0	0	23	15	13	0	0	4
ASV_248	0	7	0	0	0	0	2	6	39	0	0	0	1	0	0	0	0	2
ASV_260	0	0	38	0	0	0	0	0	0	0	0	0	1	0	0	0	0	18
ASV_262	0	21	6	3	3	0	0	0	0	0	0	0	0	0	0	4	0	20
ASV_268	0	0	0	0	0	0	0	0	57	0	0	0	0	0	0	0	0	0
ASV_280	9	15	11	1	5	6	0	0	0	0	0	0	0	0	2	0	1	6
ASV_294	0	54	0	0	0	0	0	0	0	0	0	0	0	0	0	0	0	0
ASV_299	0	0	0	0	0	0	8	2	44	0	0	0	0	0	0	0	0	0
ASV_254	2	7	19	5	1	2	0	0	0	0	0	0	0	0	1	5	4	7
ASV_275	0	0	0	0	0	0	0	0	0	0	0	0	0	0	0	0	41	12
ASV_263	0	0	0	0	0	0	2	7	43	0	0	0	0	0	0	0	0	0
ASV_267	0	0	0	0	0	0	0	5	46	0	0	0	0	0	1	0	0	0
ASV_276	1	5	7	0	1	0	0	0	0	0	0	0	15	7	11	0	3	2
ASV_257	19	20	8	0	0	0	0	0	1	0	0	0	1	1	0	0	0	1
ASV_277	4	7	14	0	3	7	1	4	7	1	0	0	0	0	0	1	0	2
ASV_288	0	0	0	2	0	0	0	0	0	0	0	0	23	16	7	0	3	0
ASV_293	1	31	3	0	0	0	12	0	0	0	0	0	0	2	0	0	0	1
ASV_266	0	0	0	8	26	15	0	0	0	0	0	0	0	0	0	0	0	0
ASV_285	5	6	3	0	0	0	0	2	3	0	0	0	8	12	9	0	0	1
ASV_308	0	0	0	0	0	0	2	3	44	0	0	0	0	0	0	0	0	0
ASV_265	2	2	0	0	1	0	0	0	3	2	28	5	4	1	0	0	0	0
ASV_270	0	0	0	0	0	0	5	19	24	0	0	0	0	0	0	0	0	0
ASV_284	3	5	0	0	0	0	4	2	0	0	0	0	14	7	8	0	0	5
ASV_291	9	8	5	0	0	0	0	0	0	0	0	0	11	7	4	0	0	4
ASV_292	0	0	0	0	0	0	38	1	8	0	0	0	0	0	0	0	0	0
ASV_311	6	18	12	2	2	1	0	0	0	0	0	0	2	1	1	0	0	1
ASV_316	0	0	1	2	11	15	0	0	0	0	0	0	0	4	0	7	1	5
ASV_274	0	0	0	0	25	20	0	0	0	0	0	0	0	0	0	0	0	0
ASV_286	0	0	0	1	9	7	0	0	0	0	0	0	1	2	2	6	8	9
ASV_306	14	17	5	0	1	0	3	0	0	0	1	0	1	1	0	0	0	1
ASV_323	0	28	5	5	1	0	0	0	0	0	0	0	0	0	0	2	0	3
ASV_335	0	0	0	0	0	0	17	10	17	0	0	0	0	0	0	0	0	0
ASV_342	2	5	4	6	2	6	0	0	0	0	0	0	7	9	1	0	0	1
ASV_358	0	2	0	2	1	0	14	2	10	0	5	3	2	1	0	1	0	0
ASV_271	13	5	7	0	0	0	1	7	4	0	0	0	4	0	0	0	0	1
ASV_332	2	0	0	0	0	0	0	0	5	6	29	0	0	0	0	0	0	0
ASV_296	0	41	0	0	0	0	0	0	0	0	0	0	0	0	0	0	0	0
ASV_297	0	0	0	0	0	0	24	15	1	0	0	0	0	0	0	0	0	0
ASV_307	8	5	7	3	7	4	0	0	0	0	0	0	0	0	0	0	1	5
ASV_371	0	0	0	0	0	0	0	0	39	1	0	0	0	0	0	0	0	0
ASV_303	8	15	11	0	0	0	0	0	0	0	0	0	1	0	0	0	0	3
ASV_287	0	1	0	0	0	0	0	0	0	0	0	0	16	11	8	1	0	0
ASV_301	0	0	0	0	0	0	0	7	30	0	0	0	0	0	0	0	0	0
ASV_327	0	3	0	0	0	1	0	0	2	0	0	0	8	17	6	0	0	0
ASV_359	0	26	10	0	0	0	0	0	0	0	0	0	0	0	0	0	0	1
ASV_305	3	2	0	5	1	0	0	0	0	0	0	0	1	0	0	2	17	5
ASV_315	0	0	22	0	0	0	0	0	0	0	0	0	0	0	0	0	0	14
ASV_321	2	9	12	5	5	0	0	0	0	0	0	0	0	1	1	0	0	1
ASV_302	0	0	0	0	0	1	0	0	0	0	0	0	12	6	14	0	2	0
ASV_339	9	12	6	1	2	3	0	0	0	0	0	0	1	0	0	0	0	1
ASV_347	0	0	0	1	0	0	0	0	0	0	0	0	6	5	1	6	13	3
ASV_325	0	0	0	0	0	0	1	4	2	17	8	1	1	0	0	0	0	0
ASV_328	0	0	0	0	0	0	32	0	0	0	0	0	0	2	0	0	0	0
ASV_329	0	9	0	0	1	0	0	0	1	6	14	3	0	0	0	0	0	0
ASV_295	7	12	1	0	0	0	2	4	1	0	3	0	1	2	0	0	0	0
ASV_333	14	10	4	0	0	0	0	0	0	0	0	0	3	0	0	0	0	2
ASV_310	1	0	9	5	0	0	0	0	0	0	0	0	3	9	1	0	2	2
ASV_330	0	0	0	0	0	0	0	0	0	0	0	0	16	12	4	0	0	0
ASV_344	0	2	0	0	0	0	1	16	11	0	0	0	2	0	0	0	0	0
ASV_353	0	0	0	0	0	0	6	1	14	0	0	0	9	2	0	0	0	0
ASV_313	5	3	1	0	10	8	0	0	0	0	0	3	0	0	1	0	0	0
ASV_320	2	2	9	3	1	1	0	0	0	0	0	0	4	4	4	0	0	1
ASV_324	1	7	7	2	1	0	0	0	0	0	0	0	1	0	0	2	6	4
ASV_340	9	6	1	0	0	0	0	0	0	0	0	0	7	6	2	0	0	0
ASV_352	0	0	0	24	0	0	6	1	0	0	0	0	0	0	0	0	0	0
ASV_298	0	0	0	0	0	0	9	5	14	1	0	0	0	0	0	0	0	0
ASV_363	26	1	1	0	0	0	0	0	0	0	0	0	0	0	0	0	0	1
ASV_341	6	8	3	5	0	0	0	0	0	0	0	0	0	1	0	0	0	5
ASV_346	1	4	0	0	0	0	0	0	0	0	0	0	2	6	8	0	1	6
ASV_355	17	2	5	0	0	0	0	0	0	0	0	0	2	1	0	0	0	0
ASV_365	3	8	7	1	1	0	2	2	3	0	0	0	0	0	0	0	0	0
ASV_357	8	8	0	0	6	1	0	0	0	0	0	0	0	0	1	0	2	0
ASV_350	3	7	9	0	0	0	0	0	0	0	0	0	2	0	0	0	0	4
ASV_331	0	0	0	0	0	0	0	0	0	0	0	0	8	6	9	0	0	1
ASV_337	0	0	0	0	0	0	0	0	0	4	11	7	1	1	0	0	0	0
ASV_356	11	7	0	2	1	0	0	0	0	0	0	0	2	0	0	0	0	1
ASV_382	0	0	0	0	0	0	0	0	0	0	0	0	12	1	9	0	1	0
ASV_336	0	0	0	0	0	0	6	0	0	0	0	0	3	13	0	0	0	0
ASV_348	3	5	3	2	1	1	2	0	0	0	0	0	2	1	2	0	0	0
ASV_349	1	6	0	1	0	0	0	0	1	0	0	0	8	2	3	0	0	0
ASV_351	1	0	0	3	0	0	0	0	0	0	0	0	1	0	0	5	10	1
ASV_354	2	8	4	0	3	2	0	0	0	0	0	0	0	0	0	0	1	1
ASV_384	0	0	0	0	0	0	0	0	0	0	0	0	0	0	0	0	21	0
ASV_377	0	0	0	0	0	0	7	11	2	0	0	0	0	0	0	0	0	0
ASV_338	3	8	3	0	0	0	0	0	0	0	0	0	4	0	0	0	0	0
ASV_360	0	1	4	1	2	0	0	0	0	0	0	0	4	3	1	1	0	1
ASV_362	0	0	0	0	0	0	16	0	0	0	0	0	0	0	0	0	0	0
ASV_374	0	12	0	0	0	0	0	0	0	0	0	0	1	3	0	0	0	0
ASV_380	0	0	0	0	0	0	2	0	0	0	13	1	0	0	0	0	0	0
ASV_378	0	0	0	0	0	0	15	0	0	0	0	0	0	0	0	0	0	0
ASV_364	3	2	8	0	0	0	0	0	0	0	0	0	1	0	0	0	0	0
ASV_376	0	0	1	0	13	0	0	0	0	0	0	0	0	0	0	0	0	0
ASV_383	0	0	0	0	0	0	0	0	0	0	0	0	7	2	4	0	0	0
ASV_372	0	0	0	0	0	0	0	0	0	0	0	0	10	2	0	0	0	0
ASV_381	0	0	0	0	0	0	0	0	0	0	0	0	3	6	3	0	0	0

## Sheet: S1c Taxonomy
ID	Kingdom	Phylum	Class	Order	Family	Genus	Species
ASV_2	Bacteria	Proteobacteria	Gammaproteobacteria	Pseudomonadales	Pseudomonadaceae	Pseudomonas	Unassigned
ASV_1	Bacteria	Proteobacteria	Alphaproteobacteria	Rhizobiales	Rhizobiaceae	Agrobacterium	Unassigned
ASV_3	Bacteria	Proteobacteria	Gammaproteobacteria	Pseudomonadales	Pseudomonadaceae	Pseudomonas	Unassigned
ASV_4	Bacteria	Bacteroidetes	Sphingobacteriia	Sphingobacteriales	Sphingobacteriaceae	Pedobacter	Unassigned
ASV_6	Bacteria	Proteobacteria	Gammaproteobacteria	Xanthomonadales	Xanthomonadaceae	Stenotrophomonas	Unassigned
ASV_5	Bacteria	Bacteroidetes	Flavobacteriia	Flavobacteriales	Weeksellaceae	Chryseobacterium	Unassigned
ASV_8	Bacteria	Bacteroidetes	Flavobacteriia	Flavobacteriales	Flavobacteriaceae	Flavobacterium	Unassigned
ASV_10	Bacteria	Proteobacteria	Gammaproteobacteria	Xanthomonadales	Rhodanobacteraceae	Luteibacter	Unassigned
ASV_14	Bacteria	Proteobacteria	Betaproteobacteria	Burkholderiales	Oxalobacteraceae	Massilia	Unassigned
ASV_11	Bacteria	Proteobacteria	Gammaproteobacteria	Pseudomonadales	Pseudomonadaceae	Pseudomonas	Unassigned
ASV_12	Bacteria	Proteobacteria	Gammaproteobacteria	Xanthomonadales	Xanthomonadaceae	Stenotrophomonas	Unassigned
ASV_13	Bacteria	Proteobacteria	Alphaproteobacteria	Sphingomonadales	Sphingomonadaceae	Sphingobium	Unassigned
ASV_17	Bacteria	Proteobacteria	Gammaproteobacteria	Enterobacterales	Enterobacteriaceae	Unassigned	Unassigned
ASV_15	Bacteria	Actinobacteria	Actinobacteria	Micrococcales	Microbacteriaceae	Gulosibacter	Unassigned
ASV_62	Bacteria	Proteobacteria	Alphaproteobacteria	Sphingomonadales	Erythrobacteraceae	Novosphingobium	Unassigned
ASV_16	Bacteria	Bacteroidetes	Sphingobacteriia	Sphingobacteriales	Sphingobacteriaceae	Pedobacter	Unassigned
ASV_20	Bacteria	Bacteroidetes	Flavobacteriia	Flavobacteriales	Flavobacteriaceae	Flavobacterium	Unassigned
ASV_18	Bacteria	Bacteroidetes	Flavobacteriia	Flavobacteriales	Weeksellaceae	Chryseobacterium	Unassigned
ASV_21	Bacteria	Proteobacteria	Gammaproteobacteria	Pseudomonadales	Pseudomonadaceae	Pseudomonas	Unassigned
ASV_22	Bacteria	Bacteroidetes	Sphingobacteriia	Sphingobacteriales	Sphingobacteriaceae	Pedobacter	Unassigned
ASV_24	Bacteria	Proteobacteria	Gammaproteobacteria	Pseudomonadales	Pseudomonadaceae	Pseudomonas	Unassigned
ASV_23	Bacteria	Bacteroidetes	Sphingobacteriia	Sphingobacteriales	Sphingobacteriaceae	Pedobacter	Unassigned
ASV_25	Bacteria	Bacteroidetes	Chitinophagia	Chitinophagales	Chitinophagaceae	Chitinophaga	Unassigned
ASV_29	Bacteria	Bacteroidetes	Flavobacteriia	Flavobacteriales	Flavobacteriaceae	Flavobacterium	Unassigned
ASV_28	Bacteria	Proteobacteria	Alphaproteobacteria	Caulobacterales	Caulobacteraceae	Caulobacter	Unassigned
ASV_30	Bacteria	Bacteroidetes	Sphingobacteriia	Sphingobacteriales	Sphingobacteriaceae	Pedobacter	Unassigned
ASV_31	Bacteria	Proteobacteria	Betaproteobacteria	Burkholderiales	Comamonadaceae	Delftia	Unassigned
ASV_32	Bacteria	Actinobacteria	Actinobacteria	Micrococcales	Microbacteriaceae	Leifsonia	Unassigned
ASV_33	Bacteria	Bacteroidetes	Chitinophagia	Chitinophagales	Chitinophagaceae	Chitinophaga	Unassigned
ASV_34	Bacteria	Bacteroidetes	Sphingobacteriia	Sphingobacteriales	Sphingobacteriaceae	Sphingobacterium	Unassigned
ASV_231	Bacteria	Proteobacteria	Gammaproteobacteria	Xanthomonadales	Xanthomonadaceae	Stenotrophomonas	Unassigned
ASV_35	Bacteria	Bacteroidetes	Flavobacteriia	Flavobacteriales	Flavobacteriaceae	Flavobacterium	Unassigned
ASV_37	Bacteria	Proteobacteria	Betaproteobacteria	Burkholderiales	Comamonadaceae	Variovorax	Unassigned
ASV_47	Bacteria	Proteobacteria	Betaproteobacteria	Burkholderiales	Oxalobacteraceae	Unassigned	Unassigned
ASV_39	Bacteria	Proteobacteria	Betaproteobacteria	Burkholderiales	Alcaligenaceae	Achromobacter	Unassigned
ASV_38	Bacteria	Proteobacteria	Alphaproteobacteria	Rhizobiales	Rhizobiaceae	Rhizobium	Unassigned
ASV_40	Bacteria	Proteobacteria	Betaproteobacteria	Burkholderiales	Comamonadaceae	Delftia	Unassigned
ASV_41	Bacteria	Bacteroidetes	Sphingobacteriia	Sphingobacteriales	Sphingobacteriaceae	Mucilaginibacter	Unassigned
ASV_43	Bacteria	Proteobacteria	Alphaproteobacteria	Rhizobiales	Boseaceae	Bosea	Unassigned
ASV_42	Bacteria	Proteobacteria	Alphaproteobacteria	Rhizobiales	Rhizobiaceae	Rhizobium	Unassigned
ASV_44	Bacteria	Proteobacteria	Gammaproteobacteria	Pseudomonadales	Moraxellaceae	Acinetobacter	Unassigned
ASV_45	Bacteria	Actinobacteria	Actinobacteria	Micrococcales	Microbacteriaceae	Leifsonia	Unassigned
ASV_46	Bacteria	Proteobacteria	Gammaproteobacteria	Pseudomonadales	Pseudomonadaceae	Pseudomonas	Unassigned
ASV_56	Bacteria	Proteobacteria	Alphaproteobacteria	Sphingomonadales	Erythrobacteraceae	Novosphingobium	Unassigned
ASV_49	Bacteria	Proteobacteria	Alphaproteobacteria	Rhizobiales	Bradyrhizobiaceae	Tardiphaga	Unassigned
ASV_48	Bacteria	Proteobacteria	Alphaproteobacteria	Caulobacterales	Caulobacteraceae	Caulobacter	Unassigned
ASV_50	Bacteria	Proteobacteria	Alphaproteobacteria	Rhizobiales	Rhizobiaceae	Rhizobium	Unassigned
ASV_52	Bacteria	Proteobacteria	Betaproteobacteria	Burkholderiales	Oxalobacteraceae	Massilia	Unassigned
ASV_51	Bacteria	Proteobacteria	Alphaproteobacteria	Rhodospirillales	Azospirillaceae	Azospirillum	Unassigned
ASV_53	Bacteria	Proteobacteria	Betaproteobacteria	Burkholderiales	Comamonadaceae	Pseudacidovorax	Unassigned
ASV_55	Bacteria	Proteobacteria	Alphaproteobacteria	Rhizobiales	Phyllobacteriaceae	Mesorhizobium	Unassigned
ASV_58	Bacteria	Proteobacteria	Betaproteobacteria	Burkholderiales	Oxalobacteraceae	Duganella	Unassigned
ASV_57	Bacteria	Proteobacteria	Gammaproteobacteria	Enterobacterales	Enterobacteriaceae	Citrobacter	Unassigned
ASV_68	Bacteria	Bacteroidetes	Sphingobacteriia	Sphingobacteriales	Sphingobacteriaceae	Pedobacter	Unassigned
ASV_60	Bacteria	Proteobacteria	Alphaproteobacteria	Rhizobiales	Rhizobiaceae	Rhizobium	Unassigned
ASV_67	Bacteria	Bacteroidetes	Chitinophagia	Chitinophagales	Chitinophagaceae	Chitinophaga	Unassigned
ASV_61	Bacteria	Actinobacteria	Actinobacteria	Micrococcales	Microbacteriaceae	Frondihabitans	Unassigned
ASV_84	Bacteria	Proteobacteria	Gammaproteobacteria	Pseudomonadales	Pseudomonadaceae	Pseudomonas	Unassigned
ASV_65	Bacteria	Proteobacteria	Gammaproteobacteria	Xanthomonadales	Xanthomonadaceae	Xanthomonas	Unassigned
ASV_59	Bacteria	Armatimonadetes	Fimbriimonadia	Fimbriimonadales	Fimbriimonadaceae	Fimbriimonas	Unassigned
ASV_63	Bacteria	Actinobacteria	Actinobacteria	Micrococcales	Microbacteriaceae	Microbacterium	Unassigned
ASV_70	Bacteria	Bacteroidetes	Sphingobacteriia	Sphingobacteriales	Sphingobacteriaceae	Pedobacter	Unassigned
ASV_64	Bacteria	Proteobacteria	Alphaproteobacteria	Unassigned	Unassigned	Unassigned	Unassigned
ASV_69	Bacteria	Bacteroidetes	Sphingobacteriia	Sphingobacteriales	Sphingobacteriaceae	Sphingobacterium	Unassigned
ASV_66	Bacteria	Bacteroidetes	Sphingobacteriia	Sphingobacteriales	Sphingobacteriaceae	Mucilaginibacter	Unassigned
ASV_71	Bacteria	Proteobacteria	Alphaproteobacteria	Caulobacterales	Caulobacteraceae	Caulobacter	Unassigned
ASV_72	Bacteria	Bacteroidetes	Flavobacteriia	Flavobacteriales	Flavobacteriaceae	Flavobacterium	Unassigned
ASV_74	Bacteria	Proteobacteria	Alphaproteobacteria	Sphingomonadales	Sphingomonadaceae	Sphingomonas	Unassigned
ASV_73	Bacteria	Verrucomicrobia	Unassigned	Unassigned	Unassigned	Unassigned	Unassigned
ASV_78	Bacteria	Bacteroidetes	Chitinophagia	Chitinophagales	Chitinophagaceae	Terrimonas	Unassigned
ASV_81	Bacteria	Bacteroidetes	Cytophagia	Cytophagales	Cytophagaceae	Dyadobacter	Unassigned
ASV_76	Bacteria	Proteobacteria	Alphaproteobacteria	Rhizobiales	Rhizobiaceae	Rhizobium	Unassigned
ASV_80	Bacteria	Proteobacteria	Alphaproteobacteria	Rhizobiales	Kaistiaceae	Kaistia	Unassigned
ASV_75	Bacteria	Actinobacteria	Actinobacteria	Propionibacteriales	Nocardioidaceae	Aeromicrobium	Unassigned
ASV_83	Bacteria	Proteobacteria	Alphaproteobacteria	Rhizobiales	Brucellaceae	Brucella	Unassigned
ASV_79	Bacteria	Firmicutes	Bacilli	Bacillales	Bacillaceae_1	Bacillus	Unassigned
ASV_89	Bacteria	Proteobacteria	Gammaproteobacteria	Pseudomonadales	Pseudomonadaceae	Pseudomonas	Unassigned
ASV_82	Bacteria	Actinobacteria	Actinobacteria	Propionibacteriales	Nocardioidaceae	Aeromicrobium	Unassigned
ASV_85	Bacteria	Proteobacteria	Alphaproteobacteria	Sphingomonadales	Sphingomonadaceae	Sphingomonas	Unassigned
ASV_90	Bacteria	Proteobacteria	Betaproteobacteria	Burkholderiales	Comamonadaceae	Acidovorax	Unassigned
ASV_91	Bacteria	Proteobacteria	Betaproteobacteria	Burkholderiales	Oxalobacteraceae	Duganella	Unassigned
ASV_86	Bacteria	Bacteroidetes	Cytophagia	Cytophagales	Cytophagaceae	Dyadobacter	Unassigned
ASV_94	Bacteria	Proteobacteria	Betaproteobacteria	Burkholderiales	Comamonadaceae	Variovorax	Unassigned
ASV_88	Bacteria	Proteobacteria	Alphaproteobacteria	Rhizobiales	Rhizobiaceae	Rhizobium	Unassigned
ASV_87	Bacteria	Actinobacteria	Actinobacteria	Propionibacteriales	Nocardioidaceae	Aeromicrobium	Unassigned
ASV_95	Bacteria	Proteobacteria	Betaproteobacteria	Burkholderiales	Comamonadaceae	Comamonas	Unassigned
ASV_92	Bacteria	Proteobacteria	Alphaproteobacteria	Caulobacterales	Caulobacteraceae	Phenylobacterium	Unassigned
ASV_93	Bacteria	Proteobacteria	Alphaproteobacteria	Rhizobiales	Brucellaceae	Brucella	Unassigned
ASV_201	Bacteria	Bacteroidetes	Sphingobacteriia	Sphingobacteriales	Sphingobacteriaceae	Pedobacter	Unassigned
ASV_102	Bacteria	Proteobacteria	Gammaproteobacteria	Pseudomonadales	Pseudomonadaceae	Pseudomonas	Unassigned
ASV_185	Bacteria	Proteobacteria	Betaproteobacteria	Nitrosomonadales	Methylophilaceae	Methylophilus	Unassigned
ASV_96	Bacteria	Bacteroidetes	Chitinophagia	Chitinophagales	Chitinophagaceae	Chitinophaga	Unassigned
ASV_101	Bacteria	Bacteroidetes	Sphingobacteriia	Sphingobacteriales	Sphingobacteriaceae	Mucilaginibacter	Unassigned
ASV_97	Bacteria	Actinobacteria	Actinobacteria	Micrococcales	Microbacteriaceae	Microbacterium	Unassigned
ASV_100	Bacteria	Proteobacteria	Gammaproteobacteria	Pseudomonadales	Moraxellaceae	Acinetobacter	Unassigned
ASV_202	Bacteria	Bacteroidetes	Sphingobacteriia	Sphingobacteriales	Sphingobacteriaceae	Pedobacter	Unassigned
ASV_99	Bacteria	Proteobacteria	Alphaproteobacteria	Sphingomonadales	Sphingomonadaceae	Sphingopyxis	Unassigned
ASV_103	Bacteria	Actinobacteria	Actinobacteria	Micrococcales	Microbacteriaceae	Salinibacterium	Unassigned
ASV_108	Bacteria	Proteobacteria	Alphaproteobacteria	Rhizobiales	Rhizobiaceae	Rhizobium	Unassigned
ASV_107	Bacteria	Bacteroidetes	Sphingobacteriia	Sphingobacteriales	Sphingobacteriaceae	Pedobacter	Unassigned
ASV_113	Bacteria	Bacteroidetes	Flavobacteriia	Flavobacteriales	Flavobacteriaceae	Flavobacterium	Unassigned
ASV_117	Bacteria	Bacteroidetes	Chitinophagia	Chitinophagales	Chitinophagaceae	Chitinophaga	Unassigned
ASV_114	Bacteria	Proteobacteria	Alphaproteobacteria	Rhizobiales	Rhizobiaceae	Shinella	Unassigned
ASV_110	Bacteria	Proteobacteria	Alphaproteobacteria	Sphingomonadales	Sphingomonadaceae	Sphingomonas	Unassigned
ASV_112	Bacteria	Bacteroidetes	Flavobacteriia	Flavobacteriales	Flavobacteriaceae	Flavobacterium	Unassigned
ASV_109	Bacteria	Proteobacteria	Alphaproteobacteria	Rhizobiales	Rhizobiaceae	Rhizobium	Unassigned
ASV_124	Bacteria	Proteobacteria	Alphaproteobacteria	Rhizobiales	Rhizobiaceae	Rhizobium	Unassigned
ASV_140	Bacteria	Proteobacteria	Alphaproteobacteria	Rhizobiales	Rhizobiaceae	Agrobacterium	Unassigned
ASV_104	Bacteria	Proteobacteria	Alphaproteobacteria	Rhodospirillales	Rhodospirillaceae	Lacibacterium	Unassigned
ASV_106	Bacteria	Abditibacteriota	Abditibacteria	Abditibacteriales	Abditibacteriaceae	Abditibacterium	Unassigned
ASV_141	Bacteria	Bacteroidetes	Flavobacteriia	Flavobacteriales	Flavobacteriaceae	Flavobacterium	Unassigned
ASV_130	Bacteria	Bacteroidetes	Sphingobacteriia	Sphingobacteriales	Sphingobacteriaceae	Pedobacter	Unassigned
ASV_111	Bacteria	Proteobacteria	Alphaproteobacteria	Rhizobiales	Xanthobacteraceae	Labrys	Unassigned
ASV_115	Bacteria	Bacteroidetes	Flavobacteriia	Flavobacteriales	Flavobacteriaceae	Flavobacterium	Unassigned
ASV_217	Bacteria	Firmicutes	Bacilli	Bacillales	Paenibacillaceae_1	Paenibacillus	Unassigned
ASV_128	Bacteria	Proteobacteria	Betaproteobacteria	Burkholderiales	Alcaligenaceae	Achromobacter	Unassigned
ASV_135	Bacteria	Proteobacteria	Alphaproteobacteria	Rhizobiales	Rhizobiaceae	Rhizobium	Unassigned
ASV_125	Bacteria	Proteobacteria	Alphaproteobacteria	Rhizobiales	Rhizobiaceae	Unassigned	Unassigned
ASV_121	Bacteria	Bacteroidetes	Chitinophagia	Chitinophagales	Chitinophagaceae	Taibaiella	Unassigned
ASV_122	Bacteria	Proteobacteria	Alphaproteobacteria	Rhizobiales	Boseaceae	Bosea	Unassigned
ASV_123	Bacteria	Proteobacteria	Alphaproteobacteria	Rhodospirillales	Azospirillaceae	Azospirillum	Unassigned
ASV_119	Bacteria	Proteobacteria	Alphaproteobacteria	Rhodospirillales	Reyranellaceae	Reyranella	Unassigned
ASV_129	Bacteria	Proteobacteria	Alphaproteobacteria	Rhizobiales	Rhizobiaceae	Agrobacterium	Unassigned
ASV_132	Bacteria	Proteobacteria	Betaproteobacteria	Burkholderiales	Comamonadaceae	Comamonas	Unassigned
ASV_120	Bacteria	Proteobacteria	Alphaproteobacteria	Rhizobiales	Boseaceae	Bosea	Unassigned
ASV_127	Bacteria	Verrucomicrobia	Verrucomicrobiae	Verrucomicrobiales	Verrucomicrobiaceae	Luteolibacter	Unassigned
ASV_126	Bacteria	Firmicutes	Bacilli	Bacillales	Bacillaceae_1	Bacillus	Unassigned
ASV_137	Bacteria	Proteobacteria	Gammaproteobacteria	Pseudomonadales	Pseudomonadaceae	Pseudomonas	Unassigned
ASV_147	Bacteria	Proteobacteria	Alphaproteobacteria	Rhizobiales	Brucellaceae	Brucella	Unassigned
ASV_134	Bacteria	Proteobacteria	Alphaproteobacteria	Rhizobiales	Bradyrhizobiaceae	Bradyrhizobium	Unassigned
ASV_143	Bacteria	Proteobacteria	Gammaproteobacteria	Pseudomonadales	Pseudomonadaceae	Pseudomonas	Unassigned
ASV_138	Bacteria	Proteobacteria	Alphaproteobacteria	Rhizobiales	Rhizobiaceae	Rhizobium	Unassigned
ASV_146	Bacteria	Bacteroidetes	Sphingobacteriia	Sphingobacteriales	Sphingobacteriaceae	Mucilaginibacter	Unassigned
ASV_149	Bacteria	Proteobacteria	Gammaproteobacteria	Xanthomonadales	Xanthomonadaceae	Stenotrophomonas	Unassigned
ASV_152	Bacteria	Proteobacteria	Betaproteobacteria	Burkholderiales	Oxalobacteraceae	Massilia	Unassigned
ASV_161	Bacteria	Proteobacteria	Gammaproteobacteria	Pseudomonadales	Pseudomonadaceae	Pseudomonas	Unassigned
ASV_142	Bacteria	Proteobacteria	Betaproteobacteria	Burkholderiales	Comamonadaceae	Variovorax	Unassigned
ASV_192	Bacteria	Proteobacteria	Alphaproteobacteria	Rhizobiales	Rhizobiaceae	Rhizobium	Unassigned
ASV_150	Bacteria	Bacteroidetes	Flavobacteriia	Flavobacteriales	Flavobacteriaceae	Flavobacterium	Unassigned
ASV_145	Bacteria	Bacteroidetes	Chitinophagia	Chitinophagales	Chitinophagaceae	Taibaiella	Unassigned
ASV_136	Bacteria	Actinobacteria	Actinobacteria	Micrococcales	Microbacteriaceae	Microbacterium	Unassigned
ASV_133	Bacteria	Actinobacteria	Actinobacteria	Propionibacteriales	Nocardioidaceae	Nocardioides	Unassigned
ASV_153	Bacteria	Proteobacteria	Alphaproteobacteria	Sphingomonadales	Sphingomonadaceae	Sphingomonas	Unassigned
ASV_148	Bacteria	Actinobacteria	Actinobacteria	Mycobacteriales	Mycobacteriaceae	Mycobacterium	Unassigned
ASV_151	Bacteria	Bacteroidetes	Chitinophagia	Chitinophagales	Chitinophagaceae	Taibaiella	Unassigned
ASV_283	Bacteria	Proteobacteria	Gammaproteobacteria	Pseudomonadales	Pseudomonadaceae	Pseudomonas	Unassigned
ASV_162	Bacteria	Proteobacteria	Gammaproteobacteria	Pseudomonadales	Pseudomonadaceae	Pseudomonas	Unassigned
ASV_168	Bacteria	Bacteroidetes	Sphingobacteriia	Sphingobacteriales	Sphingobacteriaceae	Pedobacter	Unassigned
ASV_157	Bacteria	Proteobacteria	Alphaproteobacteria	Sphingomonadales	Sphingomonadaceae	Rhizorhabdus	Unassigned
ASV_159	Bacteria	Proteobacteria	Alphaproteobacteria	Rhizobiales	Pseudoxanthobacteraceae	Pseudoxanthobacter	Unassigned
ASV_314	Bacteria	Proteobacteria	Gammaproteobacteria	Pseudomonadales	Pseudomonadaceae	Pseudomonas	Unassigned
ASV_166	Bacteria	Proteobacteria	Gammaproteobacteria	Xanthomonadales	Xanthomonadaceae	Xanthomonas	Unassigned
ASV_160	Bacteria	Bacteroidetes	Chitinophagia	Chitinophagales	Chitinophagaceae	Terrimonas	Unassigned
ASV_154	Bacteria	Actinobacteria	Actinobacteria	Mycobacteriales	Nocardiaceae	Rhodococcus	Unassigned
ASV_158	Bacteria	Proteobacteria	Alphaproteobacteria	Rhizobiales	Rhizobiaceae	Rhizobium	Unassigned
ASV_174	Bacteria	Proteobacteria	Betaproteobacteria	Burkholderiales	Burkholderiaceae	Paraburkholderia	Unassigned
ASV_156	Bacteria	Proteobacteria	Alphaproteobacteria	Caulobacterales	Caulobacteraceae	Caulobacter	Unassigned
ASV_164	Bacteria	Bacteroidetes	Cytophagia	Cytophagales	Cytophagaceae	Dyadobacter	Unassigned
ASV_197	Bacteria	Proteobacteria	Alphaproteobacteria	Rhizobiales	Rhizobiaceae	Neorhizobium	Unassigned
ASV_163	Bacteria	Proteobacteria	Alphaproteobacteria	Sphingomonadales	Sphingomonadaceae	Unassigned	Unassigned
ASV_171	Bacteria	Proteobacteria	Alphaproteobacteria	Rhizobiales	Bradyrhizobiaceae	Afipia	Unassigned
ASV_175	Bacteria	Bacteroidetes	Cytophagia	Cytophagales	Cytophagaceae	Dyadobacter	Unassigned
ASV_177	Bacteria	Proteobacteria	Alphaproteobacteria	Rhizobiales	Rhizobiaceae	Rhizobium	Unassigned
ASV_173	Bacteria	Proteobacteria	Betaproteobacteria	Burkholderiales	Comamonadaceae	Acidovorax	Unassigned
ASV_178	Bacteria	Firmicutes	Bacilli	Bacillales	Paenibacillaceae_1	Paenibacillus	Unassigned
ASV_181	Bacteria	Proteobacteria	Gammaproteobacteria	Pseudomonadales	Pseudomonadaceae	Pseudomonas	Unassigned
ASV_172	Bacteria	Proteobacteria	Alphaproteobacteria	Caulobacterales	Caulobacteraceae	Caulobacter	Unassigned
ASV_184	Bacteria	Firmicutes	Bacilli	Bacillales	Bacillaceae_1	Neobacillus	Unassigned
ASV_182	Bacteria	Bacteroidetes	Flavobacteriia	Flavobacteriales	Weeksellaceae	Chryseobacterium	Unassigned
ASV_176	Bacteria	Proteobacteria	Alphaproteobacteria	Rhodobacterales	Rhodobacteraceae	Luteovulum	Unassigned
ASV_167	Bacteria	Actinobacteria	Actinobacteria	Propionibacteriales	Nocardioidaceae	Nocardioides	Unassigned
ASV_180	Bacteria	Firmicutes	Bacilli	Bacillales	Bacillaceae_1	Bacillus	Unassigned
ASV_229	Bacteria	Proteobacteria	Betaproteobacteria	Burkholderiales	Oxalobacteraceae	Massilia	Unassigned
ASV_179	Bacteria	Proteobacteria	Alphaproteobacteria	Rhizobiales	Brucellaceae	Brucella	Unassigned
ASV_230	Bacteria	Proteobacteria	Gammaproteobacteria	Pseudomonadales	Pseudomonadaceae	Pseudomonas	Unassigned
ASV_186	Bacteria	Proteobacteria	Alphaproteobacteria	Rhizobiales	Rhizobiaceae	Shinella	Unassigned
ASV_242	Bacteria	Bacteroidetes	Sphingobacteriia	Sphingobacteriales	Sphingobacteriaceae	Sphingobacterium	Unassigned
ASV_221	Bacteria	Proteobacteria	Alphaproteobacteria	Rhizobiales	Rhizobiaceae	Rhizobium	Unassigned
ASV_195	Bacteria	Proteobacteria	Alphaproteobacteria	Sphingomonadales	Sphingomonadaceae	Sphingomonas	Unassigned
ASV_191	Bacteria	Proteobacteria	Alphaproteobacteria	Sphingomonadales	Sphingomonadaceae	Sphingobium	Unassigned
ASV_187	Bacteria	Proteobacteria	Betaproteobacteria	Nitrosomonadales	Methylophilaceae	Methylophilus	Unassigned
ASV_183	Bacteria	Bacteroidetes	Chitinophagia	Chitinophagales	Chitinophagaceae	Chitinophaga	Unassigned
ASV_200	Bacteria	Proteobacteria	Alphaproteobacteria	Sphingomonadales	Sphingomonadaceae	Sphingomonas	Unassigned
ASV_206	Bacteria	Bacteroidetes	Chitinophagia	Chitinophagales	Chitinophagaceae	Chitinophaga	Unassigned
ASV_194	Bacteria	Proteobacteria	Alphaproteobacteria	Rhizobiales	Rhizobiaceae	Rhizobium	Unassigned
ASV_218	Bacteria	Proteobacteria	Betaproteobacteria	Burkholderiales	Alcaligenaceae	Achromobacter	Unassigned
ASV_189	Bacteria	Firmicutes	Bacilli	Bacillales	Bacillaceae_1	Bacillus	Unassigned
ASV_193	Bacteria	Actinobacteria	Actinobacteria	Propionibacteriales	Nocardioidaceae	Nocardioides	Unassigned
ASV_188	Bacteria	Abditibacteriota	Abditibacteria	Abditibacteriales	Abditibacteriaceae	Abditibacterium	Unassigned
ASV_223	Bacteria	Bacteroidetes	Sphingobacteriia	Sphingobacteriales	Sphingobacteriaceae	Pedobacter	Unassigned
ASV_211	Bacteria	Proteobacteria	Betaproteobacteria	Burkholderiales	Alcaligenaceae	Achromobacter	Unassigned
ASV_199	Bacteria	Proteobacteria	Betaproteobacteria	Nitrosomonadales	Methylophilaceae	Methylophilus	Unassigned
ASV_198	Bacteria	Actinobacteria	Actinobacteria	Mycobacteriales	Nocardiaceae	Rhodococcus	Unassigned
ASV_212	Bacteria	Proteobacteria	Alphaproteobacteria	Rhizobiales	Hyphomicrobiaceae	Hyphomicrobium	Unassigned
ASV_209	Bacteria	Proteobacteria	Alphaproteobacteria	Rhizobiales	Xanthobacteraceae	Ancylobacter	Unassigned
ASV_319	Bacteria	Proteobacteria	Gammaproteobacteria	Xanthomonadales	Xanthomonadaceae	Xanthomonas	Unassigned
ASV_215	Bacteria	Firmicutes	Bacilli	Bacillales	Paenibacillaceae_1	Paenibacillus	Unassigned
ASV_204	Bacteria	Proteobacteria	Alphaproteobacteria	Rhizobiales	Xanthobacteraceae	Labrys	Unassigned
ASV_207	Bacteria	Actinobacteria	Actinobacteria	Mycobacteriales	Mycobacteriaceae	Mycobacterium	Unassigned
ASV_210	Bacteria	Proteobacteria	Alphaproteobacteria	Rhizobiales	Bradyrhizobiaceae	Bradyrhizobium	Unassigned
ASV_238	Bacteria	Proteobacteria	Betaproteobacteria	Burkholderiales	Comamonadaceae	Variovorax	Unassigned
ASV_205	Bacteria	Proteobacteria	Alphaproteobacteria	Sphingomonadales	Sphingomonadaceae	Sphingopyxis	Unassigned
ASV_208	Bacteria	Proteobacteria	Alphaproteobacteria	Sphingomonadales	Sphingomonadaceae	Sphingobium	Unassigned
ASV_203	Bacteria	Proteobacteria	Alphaproteobacteria	Rhizobiales	Boseaceae	Bosea	Unassigned
ASV_214	Bacteria	Proteobacteria	Alphaproteobacteria	Rhizobiales	Boseaceae	Bosea	Unassigned
ASV_233	Bacteria	Actinobacteria	Actinobacteria	Propionibacteriales	Nocardioidaceae	Nocardioides	Unassigned
ASV_243	Bacteria	Proteobacteria	Alphaproteobacteria	Rhizobiales	Rhizobiaceae	Shinella	Unassigned
ASV_250	Bacteria	Bacteroidetes	Sphingobacteriia	Sphingobacteriales	Sphingobacteriaceae	Pedobacter	Unassigned
ASV_244	Bacteria	Proteobacteria	Alphaproteobacteria	Rhizobiales	Bradyrhizobiaceae	Rhodopseudomonas	Unassigned
ASV_241	Bacteria	Proteobacteria	Betaproteobacteria	Burkholderiales	Comamonadaceae	Variovorax	Unassigned
ASV_240	Bacteria	Proteobacteria	Gammaproteobacteria	Enterobacterales	Enterobacteriaceae	Enterobacter	Unassigned
ASV_290	Bacteria	Proteobacteria	Gammaproteobacteria	Xanthomonadales	Xanthomonadaceae	Xanthomonas	Unassigned
ASV_235	Bacteria	Proteobacteria	Alphaproteobacteria	Rhizobiales	Phyllobacteriaceae	Mesorhizobium	Unassigned
ASV_246	Bacteria	Firmicutes	Bacilli	Bacillales	Bacillaceae_1	Neobacillus	Unassigned
ASV_273	Bacteria	Proteobacteria	Alphaproteobacteria	Rhizobiales	Rhizobiaceae	Shinella	Unassigned
ASV_228	Bacteria	Proteobacteria	Alphaproteobacteria	Sphingomonadales	Sphingomonadaceae	Sphingomonas	Unassigned
ASV_237	Bacteria	Proteobacteria	Alphaproteobacteria	Rhizobiales	Rhizobiaceae	Rhizobium	Unassigned
ASV_278	Bacteria	Proteobacteria	Gammaproteobacteria	Pseudomonadales	Pseudomonadaceae	Pseudomonas	Unassigned
ASV_222	Bacteria	Firmicutes	Bacilli	Bacillales	Paenibacillaceae_1	Paenibacillus	Unassigned
ASV_216	Bacteria	Actinobacteria	Actinobacteria	Micrococcales	Microbacteriaceae	Microbacterium	Unassigned
ASV_225	Bacteria	Proteobacteria	Betaproteobacteria	Burkholderiales	Oxalobacteraceae	Herbaspirillum	Unassigned
ASV_236	Bacteria	Proteobacteria	Gammaproteobacteria	Pseudomonadales	Pseudomonadaceae	Pseudomonas	Unassigned
ASV_272	Bacteria	Actinobacteria	Actinobacteria	Micrococcales	Cellulomonadaceae	Cellulomonas	Unassigned
ASV_219	Bacteria	Planctomycetes	Planctomycetacia	Planctomycetales	Gemmataceae	Fimbriiglobus	Unassigned
ASV_213	Bacteria	Actinobacteria	Actinobacteria	Micrococcales	Micrococcaceae	Unassigned	Unassigned
ASV_255	Bacteria	Proteobacteria	Betaproteobacteria	Burkholderiales	Oxalobacteraceae	Massilia	Unassigned
ASV_224	Bacteria	Actinobacteria	Actinobacteria	Propionibacteriales	Nocardioidaceae	Nocardioides	Unassigned
ASV_317	Bacteria	Firmicutes	Bacilli	Bacillales	Bacillaceae_1	Neobacillus	Unassigned
ASV_251	Bacteria	Firmicutes	Bacilli	Bacillales	Paenibacillaceae_1	Paenibacillus	Unassigned
ASV_253	Bacteria	Verrucomicrobia	Spartobacteria	Unassigned	Unassigned	Spartobacteria_genera_incertae_sedis	Unassigned
ASV_232	Bacteria	Proteobacteria	Betaproteobacteria	Burkholderiales	Alcaligenaceae	Achromobacter	Unassigned
ASV_247	Bacteria	Actinobacteria	Actinobacteria	Mycobacteriales	Mycobacteriaceae	Mycobacterium	Unassigned
ASV_239	Bacteria	Proteobacteria	Betaproteobacteria	Burkholderiales	Comamonadaceae	Acidovorax	Unassigned
ASV_252	Bacteria	Proteobacteria	Betaproteobacteria	Burkholderiales	Comamonadaceae	Acidovorax	Unassigned
ASV_259	Bacteria	Planctomycetes	Planctomycetacia	Planctomycetales	Planctomycetaceae	Planctomicrobium	Unassigned
ASV_304	Bacteria	Proteobacteria	Gammaproteobacteria	Pseudomonadales	Pseudomonadaceae	Pseudomonas	Unassigned
ASV_249	Bacteria	Proteobacteria	Betaproteobacteria	Burkholderiales	Oxalobacteraceae	Massilia	Unassigned
ASV_256	Bacteria	Bacteroidetes	Sphingobacteriia	Sphingobacteriales	Sphingobacteriaceae	Mucilaginibacter	Unassigned
ASV_264	Bacteria	Bacteroidetes	Cytophagia	Cytophagales	Cytophagaceae	Dyadobacter	Unassigned
ASV_289	Bacteria	Proteobacteria	Alphaproteobacteria	Caulobacterales	Caulobacteraceae	Phenylobacterium	Unassigned
ASV_269	Bacteria	Proteobacteria	Alphaproteobacteria	Rhizobiales	Hyphomicrobiaceae	Hyphomicrobium	Unassigned
ASV_258	Bacteria	Proteobacteria	Gammaproteobacteria	Pseudomonadales	Pseudomonadaceae	Pseudomonas	Unassigned
ASV_312	Bacteria	Planctomycetes	Planctomycetacia	Planctomycetales	Isosphaeraceae	Singulisphaera	Unassigned
ASV_370	Bacteria	Bacteroidetes	Sphingobacteriia	Sphingobacteriales	Sphingobacteriaceae	Sphingobacterium	Unassigned
ASV_279	Bacteria	Firmicutes	Bacilli	Bacillales	Paenibacillaceae_1	Paenibacillus	Unassigned
ASV_309	Bacteria	Bacteroidetes	Sphingobacteriia	Sphingobacteriales	Sphingobacteriaceae	Sphingobacterium	Unassigned
ASV_245	Bacteria	Proteobacteria	Alphaproteobacteria	Rhizobiales	Rhizobiaceae	Rhizobium	Unassigned
ASV_248	Bacteria	Actinobacteria	Actinobacteria	Unassigned	Unassigned	Unassigned	Unassigned
ASV_260	Bacteria	Proteobacteria	Alphaproteobacteria	Rhizobiales	Chelatococcaceae	Camelimonas	Unassigned
ASV_262	Bacteria	Proteobacteria	Gammaproteobacteria	Xanthomonadales	Xanthomonadaceae	Stenotrophomonas	Unassigned
ASV_268	Bacteria	Bacteroidetes	Chitinophagia	Chitinophagales	Chitinophagaceae	Pseudoflavitalea	Unassigned
ASV_280	Bacteria	Firmicutes	Bacilli	Bacillales	Paenibacillaceae_1	Paenibacillus	Unassigned
ASV_294	Bacteria	Bacteroidetes	Chitinophagia	Chitinophagales	Chitinophagaceae	Edaphobaculum	Unassigned
ASV_299	Bacteria	Bacteroidetes	Cytophagia	Cytophagales	Cytophagaceae	Dyadobacter	Unassigned
ASV_254	Bacteria	Actinobacteria	Actinobacteria	Mycobacteriales	Mycobacteriaceae	Mycobacterium	Unassigned
ASV_275	Bacteria	Bacteroidetes	Chitinophagia	Chitinophagales	Chitinophagaceae	Taibaiella	Unassigned
ASV_263	Bacteria	Proteobacteria	Alphaproteobacteria	Rhodospirillales	Azospirillaceae	Azospirillum	Unassigned
ASV_267	Bacteria	Firmicutes	Bacilli	Bacillales	Paenibacillaceae_1	Paenibacillus	Unassigned
ASV_276	Bacteria	Proteobacteria	Betaproteobacteria	Nitrosomonadales	Methylophilaceae	Methylovorus	Unassigned
ASV_257	Bacteria	Planctomycetes	Planctomycetacia	Planctomycetales	Isosphaeraceae	Paludisphaera	Unassigned
ASV_277	Bacteria	Proteobacteria	Alphaproteobacteria	Rhizobiales	Xanthobacteraceae	Xanthobacter	Unassigned
ASV_288	Bacteria	Proteobacteria	Alphaproteobacteria	Rhizobiales	Devosiaceae	Devosia	Unassigned
ASV_293	Bacteria	Actinobacteria	Actinobacteria	Micrococcales	Microbacteriaceae	Unassigned	Unassigned
ASV_266	Bacteria	Acidobacteria	Acidobacteria_Gp1	Unassigned	Unassigned	Terriglobus	Unassigned
ASV_285	Bacteria	Proteobacteria	Alphaproteobacteria	Rhizobiales	Rhizobiaceae	Shinella	Unassigned
ASV_308	Bacteria	Bacteroidetes	Flavobacteriia	Flavobacteriales	Flavobacteriaceae	Flavobacterium	Unassigned
ASV_265	Bacteria	Actinobacteria	Actinobacteria	Micrococcales	Microbacteriaceae	Unassigned	Unassigned
ASV_270	Bacteria	Proteobacteria	Alphaproteobacteria	Rhizobiales	Hyphomicrobiaceae	Hyphomicrobium	Unassigned
ASV_284	Bacteria	Proteobacteria	Alphaproteobacteria	Rhizobiales	Xanthobacteraceae	Ancylobacter	Unassigned
ASV_291	Bacteria	Proteobacteria	Gammaproteobacteria	Pseudomonadales	Pseudomonadaceae	Pseudomonas	Unassigned
ASV_292	Bacteria	Proteobacteria	Betaproteobacteria	Burkholderiales	Oxalobacteraceae	Massilia	Unassigned
ASV_311	Bacteria	Proteobacteria	Alphaproteobacteria	Rhodospirillales	Acetobacteraceae	Roseococcus	Unassigned
ASV_316	Bacteria	Proteobacteria	Alphaproteobacteria	Rhizobiales	Hyphomicrobiaceae	Hyphomicrobium	Unassigned
ASV_274	Bacteria	Verrucomicrobia	Opitutae	Opitutales	Opitutaceae	Ereboglobus	Unassigned
ASV_286	Bacteria	Actinobacteria	Actinobacteria	Micrococcales	Intrasporangiaceae	Terrabacter	Unassigned
ASV_306	Bacteria	Planctomycetes	Planctomycetacia	Planctomycetales	Gemmataceae	Gemmata	Unassigned
ASV_323	Bacteria	Proteobacteria	Gammaproteobacteria	Xanthomonadales	Xanthomonadaceae	Stenotrophomonas	Unassigned
ASV_335	Bacteria	Firmicutes	Bacilli	Bacillales	Paenibacillaceae_1	Paenibacillus	Unassigned
ASV_342	Bacteria	Proteobacteria	Betaproteobacteria	Burkholderiales	Comamonadaceae	Xenophilus	Unassigned
ASV_358	Bacteria	Proteobacteria	Gammaproteobacteria	Pseudomonadales	Pseudomonadaceae	Pseudomonas	Unassigned
ASV_271	Bacteria	Proteobacteria	Alphaproteobacteria	Rhizobiales	Devosiaceae	Devosia	Unassigned
ASV_332	Bacteria	Firmicutes	Bacilli	Bacillales	Paenibacillaceae_1	Paenibacillus	Unassigned
ASV_296	Bacteria	Bacteroidetes	Chitinophagia	Chitinophagales	Chitinophagaceae	Taibaiella	Unassigned
ASV_297	Bacteria	Firmicutes	Bacilli	Bacillales	Paenibacillaceae_1	Brevibacillus	Unassigned
ASV_307	Bacteria	Proteobacteria	Betaproteobacteria	Burkholderiales	Oxalobacteraceae	Herminiimonas	Unassigned
ASV_371	Bacteria	Firmicutes	Bacilli	Bacillales	Paenibacillaceae_1	Paenibacillus	Unassigned
ASV_303	Bacteria	Actinobacteria	Actinobacteria	Micrococcales	Microbacteriaceae	Microbacterium	Unassigned
ASV_287	Bacteria	Bacteroidetes	Flavobacteriia	Flavobacteriales	Flavobacteriaceae	Flavobacterium	Unassigned
ASV_301	Bacteria	Verrucomicrobia	Verrucomicrobiae	Verrucomicrobiales	Verrucomicrobiaceae	Verrucomicrobium	Unassigned
ASV_327	Bacteria	Chlamydiae	Chlamydiia	Chlamydiales	Criblamydiaceae	Estrella	Unassigned
ASV_359	Bacteria	Proteobacteria	Alphaproteobacteria	Sphingomonadales	Sphingomonadaceae	Sphingopyxis	Unassigned
ASV_305	Bacteria	Proteobacteria	Alphaproteobacteria	Sphingomonadales	Sphingomonadaceae	Sphingomonas	Unassigned
ASV_315	Bacteria	Bacteroidetes	Chitinophagia	Chitinophagales	Chitinophagaceae	Flavitalea	Unassigned
ASV_321	Bacteria	Firmicutes	Bacilli	Bacillales	Paenibacillaceae_1	Paenibacillus	Unassigned
ASV_302	Bacteria	Actinobacteria	Actinobacteria	Micrococcales	Micrococcaceae	Arthrobacter	Unassigned
ASV_339	Bacteria	Firmicutes	Bacilli	Bacillales	Paenibacillaceae_1	Paenibacillus	Unassigned
ASV_347	Bacteria	Proteobacteria	Gammaproteobacteria	Enterobacterales	Yersiniaceae	Rahnella	Unassigned
ASV_325	Bacteria	Proteobacteria	Betaproteobacteria	Burkholderiales	Alcaligenaceae	Pigmentiphaga	Unassigned
ASV_328	Bacteria	Actinobacteria	Actinobacteria	Propionibacteriales	Nocardioidaceae	Nocardioides	Unassigned
ASV_329	Bacteria	Actinobacteria	Actinobacteria	Mycobacteriales	Mycobacteriaceae	Mycobacterium	Unassigned
ASV_295	Bacteria	Planctomycetes	Planctomycetacia	Planctomycetales	Isosphaeraceae	Aquisphaera	Unassigned
ASV_333	Bacteria	Bacteroidetes	Sphingobacteriia	Sphingobacteriales	Sphingobacteriaceae	Pedobacter	Unassigned
ASV_310	Bacteria	Actinobacteria	Actinobacteria	Micrococcales	Micrococcaceae	Paeniglutamicibacter	Unassigned
ASV_330	Bacteria	Actinobacteria	Actinobacteria	Propionibacteriales	Nocardioidaceae	Nocardioides	Unassigned
ASV_344	Bacteria	Bacteroidetes	Cytophagia	Cytophagales	Cytophagaceae	Dyadobacter	Unassigned
ASV_353	Bacteria	Proteobacteria	Alphaproteobacteria	Caulobacterales	Caulobacteraceae	Asticcacaulis	Unassigned
ASV_313	Bacteria	Proteobacteria	Gammaproteobacteria	Xanthomonadales	Xanthomonadaceae	Stenotrophomonas	Unassigned
ASV_320	Bacteria	Proteobacteria	Betaproteobacteria	Nitrosomonadales	Methylophilaceae	Methylovorus	Unassigned
ASV_324	Bacteria	Actinobacteria	Actinobacteria	Mycobacteriales	Mycobacteriaceae	Mycobacterium	Unassigned
ASV_340	Bacteria	Verrucomicrobia	Verrucomicrobiae	Verrucomicrobiales	Verrucomicrobiaceae	Luteolibacter	Unassigned
ASV_352	Bacteria	Bacteroidetes	Sphingobacteriia	Sphingobacteriales	Sphingobacteriaceae	Mucilaginibacter	Unassigned
ASV_298	Bacteria	Proteobacteria	Alphaproteobacteria	Rhodospirillales	Acetobacteraceae	Roseomonas	Unassigned
ASV_363	Bacteria	Bacteroidetes	Cytophagia	Cytophagales	Cytophagaceae	Dyadobacter	Unassigned
ASV_341	Bacteria	Proteobacteria	Betaproteobacteria	Burkholderiales	Oxalobacteraceae	Herbaspirillum	Unassigned
ASV_346	Bacteria	Proteobacteria	Gammaproteobacteria	Enterobacterales	Yersiniaceae	Rahnella	Unassigned
ASV_355	Bacteria	Bacteroidetes	Cytophagia	Cytophagales	Cytophagaceae	Dyadobacter	Unassigned
ASV_365	Bacteria	Proteobacteria	Alphaproteobacteria	Sphingomonadales	Sphingomonadaceae	Sphingomonas	Unassigned
ASV_357	Bacteria	Proteobacteria	Alphaproteobacteria	Rhizobiales	Kaistiaceae	Kaistia	Unassigned
ASV_350	Bacteria	Proteobacteria	Alphaproteobacteria	Caulobacterales	Caulobacteraceae	Brevundimonas	Unassigned
ASV_331	Bacteria	Proteobacteria	Alphaproteobacteria	Sphingomonadales	Sphingomonadaceae	Rhizorhabdus	Unassigned
ASV_337	Bacteria	Proteobacteria	Alphaproteobacteria	Rhizobiales	Kaistiaceae	Kaistia	Unassigned
ASV_356	Bacteria	Proteobacteria	Gammaproteobacteria	Pseudomonadales	Pseudomonadaceae	Pseudomonas	Unassigned
ASV_382	Bacteria	Firmicutes	Bacilli	Bacillales	Alicyclobacillaceae	Alicyclobacillus	Unassigned
ASV_336	Bacteria	Actinobacteria	Actinobacteria	Propionibacteriales	Propionibacteriaceae	Cutibacterium	Unassigned
ASV_348	Bacteria	Proteobacteria	Alphaproteobacteria	Rhizobiales	Methylocystaceae	Chenggangzhangella	Unassigned
ASV_349	Bacteria	Proteobacteria	Alphaproteobacteria	Rhizobiales	Xanthobacteraceae	Ancylobacter	Unassigned
ASV_351	Bacteria	Proteobacteria	Betaproteobacteria	Burkholderiales	Oxalobacteraceae	Herbaspirillum	Unassigned
ASV_354	Bacteria	Proteobacteria	Alphaproteobacteria	Rhizobiales	Kaistiaceae	Kaistia	Unassigned
ASV_384	Bacteria	Proteobacteria	Alphaproteobacteria	Rhizobiales	Xanthobacteraceae	Labrys	Unassigned
ASV_377	Bacteria	Firmicutes	Bacilli	Bacillales	Paenibacillaceae_1	Brevibacillus	Unassigned
ASV_338	Bacteria	Proteobacteria	Alphaproteobacteria	Rhizobiales	Devosiaceae	Devosia	Unassigned
ASV_360	Bacteria	Proteobacteria	Gammaproteobacteria	Enterobacterales	Enterobacteriaceae	Enterobacter	Unassigned
ASV_362	Bacteria	Firmicutes	Bacilli	Bacillales	Bacillaceae_1	Neobacillus	Unassigned
ASV_374	Bacteria	Bacteroidetes	Chitinophagia	Chitinophagales	Chitinophagaceae	Terrimonas	Unassigned
ASV_380	Bacteria	Firmicutes	Bacilli	Bacillales	Paenibacillaceae_1	Paenibacillus	Unassigned
ASV_378	Bacteria	Firmicutes	Bacilli	Bacillales	Bacillaceae_1	Neobacillus	Unassigned
ASV_364	Bacteria	Proteobacteria	Gammaproteobacteria	Xanthomonadales	Rhodanobacteraceae	Tahibacter	Unassigned
ASV_376	Bacteria	Firmicutes	Clostridia	Clostridiales	Lachnospiraceae	Clostridium_XlVa	Unassigned
ASV_383	Bacteria	Proteobacteria	Alphaproteobacteria	Rhizobiales	Methylobacteriaceae	Methylorubrum	Unassigned
ASV_372	Bacteria	Planctomycetes	Planctomycetacia	Planctomycetales	Gemmataceae	Limnoglobus	Unassigned
ASV_381	Bacteria	Planctomycetes	Planctomycetacia	Planctomycetales	Gemmataceae	Fimbriiglobus	Unassigned
