# Supplementary material for: The soil bacterial community regulates germination of Plasmodiophora brassicae resting spores rather than root exudates
Source: PLoS Pathog. 2023 Mar 2;19(3):e1011175. doi: 10.1371/journal.ppat.1011175 (PMC9980788; doi:10.1371/journal.ppat.1011175)
Supplement: S2 File — (XLSX) [file ppat.1011175.s008.xlsx]

## Sheet: S2 File Faprotax.report
# methanotrophy (1 records):
ASV_348 (k__Bacteria*p__Proteobacteria*c__Alphaproteobacteria*o__Rhizobiales*f__Methylocystaceae*g__Chenggangzhangella)
# methanol_oxidation (5 records):
ASV_187 (k__Bacteria*p__Proteobacteria*c__Betaproteobacteria*o__Nitrosomonadales*f__Methylophilaceae*g__Methylophilus)
ASV_185 (k__Bacteria*p__Proteobacteria*c__Betaproteobacteria*o__Nitrosomonadales*f__Methylophilaceae*g__Methylophilus)
ASV_199 (k__Bacteria*p__Proteobacteria*c__Betaproteobacteria*o__Nitrosomonadales*f__Methylophilaceae*g__Methylophilus)
ASV_276 (k__Bacteria*p__Proteobacteria*c__Betaproteobacteria*o__Nitrosomonadales*f__Methylophilaceae*g__Methylovorus)
ASV_320 (k__Bacteria*p__Proteobacteria*c__Betaproteobacteria*o__Nitrosomonadales*f__Methylophilaceae*g__Methylovorus)
# methylotrophy (6 records):
ASV_348 (k__Bacteria*p__Proteobacteria*c__Alphaproteobacteria*o__Rhizobiales*f__Methylocystaceae*g__Chenggangzhangella)
ASV_187 (k__Bacteria*p__Proteobacteria*c__Betaproteobacteria*o__Nitrosomonadales*f__Methylophilaceae*g__Methylophilus)
ASV_185 (k__Bacteria*p__Proteobacteria*c__Betaproteobacteria*o__Nitrosomonadales*f__Methylophilaceae*g__Methylophilus)
ASV_199 (k__Bacteria*p__Proteobacteria*c__Betaproteobacteria*o__Nitrosomonadales*f__Methylophilaceae*g__Methylophilus)
ASV_276 (k__Bacteria*p__Proteobacteria*c__Betaproteobacteria*o__Nitrosomonadales*f__Methylophilaceae*g__Methylovorus)
ASV_320 (k__Bacteria*p__Proteobacteria*c__Betaproteobacteria*o__Nitrosomonadales*f__Methylophilaceae*g__Methylovorus)
# dark_hydrogen_oxidation (1 records):
ASV_277 (k__Bacteria*p__Proteobacteria*c__Alphaproteobacteria*o__Rhizobiales*f__Xanthobacteraceae*g__Xanthobacter)
# nitrogen_fixation (9 records):
ASV_134 (k__Bacteria*p__Proteobacteria*c__Alphaproteobacteria*o__Rhizobiales*f__Bradyrhizobiaceae*g__Bradyrhizobium)
ASV_210 (k__Bacteria*p__Proteobacteria*c__Alphaproteobacteria*o__Rhizobiales*f__Bradyrhizobiaceae*g__Bradyrhizobium)
ASV_277 (k__Bacteria*p__Proteobacteria*c__Alphaproteobacteria*o__Rhizobiales*f__Xanthobacteraceae*g__Xanthobacter)
ASV_263 (k__Bacteria*p__Proteobacteria*c__Alphaproteobacteria*o__Rhodospirillales*f__Azospirillaceae*g__Azospirillum)
ASV_51 (k__Bacteria*p__Proteobacteria*c__Alphaproteobacteria*o__Rhodospirillales*f__Azospirillaceae*g__Azospirillum)
ASV_123 (k__Bacteria*p__Proteobacteria*c__Alphaproteobacteria*o__Rhodospirillales*f__Azospirillaceae*g__Azospirillum)
ASV_351 (k__Bacteria*p__Proteobacteria*c__Betaproteobacteria*o__Burkholderiales*f__Oxalobacteraceae*g__Herbaspirillum)
ASV_341 (k__Bacteria*p__Proteobacteria*c__Betaproteobacteria*o__Burkholderiales*f__Oxalobacteraceae*g__Herbaspirillum)
ASV_225 (k__Bacteria*p__Proteobacteria*c__Betaproteobacteria*o__Burkholderiales*f__Oxalobacteraceae*g__Herbaspirillum)
# cellulolysis (9 records):
ASV_175 (k__Bacteria*p__Bacteroidetes*c__Cytophagia*o__Cytophagales*f__Cytophagaceae*g__Dyadobacter)
ASV_81 (k__Bacteria*p__Bacteroidetes*c__Cytophagia*o__Cytophagales*f__Cytophagaceae*g__Dyadobacter)
ASV_264 (k__Bacteria*p__Bacteroidetes*c__Cytophagia*o__Cytophagales*f__Cytophagaceae*g__Dyadobacter)
ASV_344 (k__Bacteria*p__Bacteroidetes*c__Cytophagia*o__Cytophagales*f__Cytophagaceae*g__Dyadobacter)
ASV_86 (k__Bacteria*p__Bacteroidetes*c__Cytophagia*o__Cytophagales*f__Cytophagaceae*g__Dyadobacter)
ASV_363 (k__Bacteria*p__Bacteroidetes*c__Cytophagia*o__Cytophagales*f__Cytophagaceae*g__Dyadobacter)
ASV_299 (k__Bacteria*p__Bacteroidetes*c__Cytophagia*o__Cytophagales*f__Cytophagaceae*g__Dyadobacter)
ASV_355 (k__Bacteria*p__Bacteroidetes*c__Cytophagia*o__Cytophagales*f__Cytophagaceae*g__Dyadobacter)
ASV_164 (k__Bacteria*p__Bacteroidetes*c__Cytophagia*o__Cytophagales*f__Cytophagaceae*g__Dyadobacter)
# dark_oxidation_of_sulfur_compounds (5 records):
ASV_43 (k__Bacteria*p__Proteobacteria*c__Alphaproteobacteria*o__Rhizobiales*f__Boseaceae*g__Bosea)
ASV_203 (k__Bacteria*p__Proteobacteria*c__Alphaproteobacteria*o__Rhizobiales*f__Boseaceae*g__Bosea)
ASV_214 (k__Bacteria*p__Proteobacteria*c__Alphaproteobacteria*o__Rhizobiales*f__Boseaceae*g__Bosea)
ASV_122 (k__Bacteria*p__Proteobacteria*c__Alphaproteobacteria*o__Rhizobiales*f__Boseaceae*g__Bosea)
ASV_120 (k__Bacteria*p__Proteobacteria*c__Alphaproteobacteria*o__Rhizobiales*f__Boseaceae*g__Bosea)
# fermentation (5 records):
ASV_272 (k__Bacteria*p__Actinobacteria*c__Actinobacteria*o__Micrococcales*f__Cellulomonadaceae*g__Cellulomonas)
ASV_57 (k__Bacteria*p__Proteobacteria*c__Gammaproteobacteria*o__Enterobacterales*f__Enterobacteriaceae*g__Citrobacter)
ASV_360 (k__Bacteria*p__Proteobacteria*c__Gammaproteobacteria*o__Enterobacterales*f__Enterobacteriaceae*g__Enterobacter)
ASV_240 (k__Bacteria*p__Proteobacteria*c__Gammaproteobacteria*o__Enterobacterales*f__Enterobacteriaceae*g__Enterobacter)
ASV_301 (k__Bacteria*p__Verrucomicrobia*c__Verrucomicrobiae*o__Verrucomicrobiales*f__Verrucomicrobiaceae*g__Verrucomicrobium)
# aerobic_chemoheterotrophy (193 records):
ASV_272 (k__Bacteria*p__Actinobacteria*c__Actinobacteria*o__Micrococcales*f__Cellulomonadaceae*g__Cellulomonas)
ASV_286 (k__Bacteria*p__Actinobacteria*c__Actinobacteria*o__Micrococcales*f__Intrasporangiaceae*g__Terrabacter)
ASV_61 (k__Bacteria*p__Actinobacteria*c__Actinobacteria*o__Micrococcales*f__Microbacteriaceae*g__Frondihabitans)
ASV_15 (k__Bacteria*p__Actinobacteria*c__Actinobacteria*o__Micrococcales*f__Microbacteriaceae*g__Gulosibacter)
ASV_32 (k__Bacteria*p__Actinobacteria*c__Actinobacteria*o__Micrococcales*f__Microbacteriaceae*g__Leifsonia)
ASV_45 (k__Bacteria*p__Actinobacteria*c__Actinobacteria*o__Micrococcales*f__Microbacteriaceae*g__Leifsonia)
ASV_63 (k__Bacteria*p__Actinobacteria*c__Actinobacteria*o__Micrococcales*f__Microbacteriaceae*g__Microbacterium)
ASV_97 (k__Bacteria*p__Actinobacteria*c__Actinobacteria*o__Micrococcales*f__Microbacteriaceae*g__Microbacterium)
ASV_136 (k__Bacteria*p__Actinobacteria*c__Actinobacteria*o__Micrococcales*f__Microbacteriaceae*g__Microbacterium)
ASV_216 (k__Bacteria*p__Actinobacteria*c__Actinobacteria*o__Micrococcales*f__Microbacteriaceae*g__Microbacterium)
ASV_303 (k__Bacteria*p__Actinobacteria*c__Actinobacteria*o__Micrococcales*f__Microbacteriaceae*g__Microbacterium)
ASV_148 (k__Bacteria*p__Actinobacteria*c__Actinobacteria*o__Mycobacteriales*f__Mycobacteriaceae*g__Mycobacterium)
ASV_207 (k__Bacteria*p__Actinobacteria*c__Actinobacteria*o__Mycobacteriales*f__Mycobacteriaceae*g__Mycobacterium)
ASV_247 (k__Bacteria*p__Actinobacteria*c__Actinobacteria*o__Mycobacteriales*f__Mycobacteriaceae*g__Mycobacterium)
ASV_254 (k__Bacteria*p__Actinobacteria*c__Actinobacteria*o__Mycobacteriales*f__Mycobacteriaceae*g__Mycobacterium)
ASV_329 (k__Bacteria*p__Actinobacteria*c__Actinobacteria*o__Mycobacteriales*f__Mycobacteriaceae*g__Mycobacterium)
ASV_324 (k__Bacteria*p__Actinobacteria*c__Actinobacteria*o__Mycobacteriales*f__Mycobacteriaceae*g__Mycobacterium)
ASV_75 (k__Bacteria*p__Actinobacteria*c__Actinobacteria*o__Propionibacteriales*f__Nocardioidaceae*g__Aeromicrobium)
ASV_82 (k__Bacteria*p__Actinobacteria*c__Actinobacteria*o__Propionibacteriales*f__Nocardioidaceae*g__Aeromicrobium)
ASV_87 (k__Bacteria*p__Actinobacteria*c__Actinobacteria*o__Propionibacteriales*f__Nocardioidaceae*g__Aeromicrobium)
ASV_133 (k__Bacteria*p__Actinobacteria*c__Actinobacteria*o__Propionibacteriales*f__Nocardioidaceae*g__Nocardioides)
ASV_167 (k__Bacteria*p__Actinobacteria*c__Actinobacteria*o__Propionibacteriales*f__Nocardioidaceae*g__Nocardioides)
ASV_193 (k__Bacteria*p__Actinobacteria*c__Actinobacteria*o__Propionibacteriales*f__Nocardioidaceae*g__Nocardioides)
ASV_233 (k__Bacteria*p__Actinobacteria*c__Actinobacteria*o__Propionibacteriales*f__Nocardioidaceae*g__Nocardioides)
ASV_224 (k__Bacteria*p__Actinobacteria*c__Actinobacteria*o__Propionibacteriales*f__Nocardioidaceae*g__Nocardioides)
ASV_328 (k__Bacteria*p__Actinobacteria*c__Actinobacteria*o__Propionibacteriales*f__Nocardioidaceae*g__Nocardioides)
ASV_330 (k__Bacteria*p__Actinobacteria*c__Actinobacteria*o__Propionibacteriales*f__Nocardioidaceae*g__Nocardioides)
ASV_81 (k__Bacteria*p__Bacteroidetes*c__Cytophagia*o__Cytophagales*f__Cytophagaceae*g__Dyadobacter)
ASV_86 (k__Bacteria*p__Bacteroidetes*c__Cytophagia*o__Cytophagales*f__Cytophagaceae*g__Dyadobacter)
ASV_164 (k__Bacteria*p__Bacteroidetes*c__Cytophagia*o__Cytophagales*f__Cytophagaceae*g__Dyadobacter)
ASV_175 (k__Bacteria*p__Bacteroidetes*c__Cytophagia*o__Cytophagales*f__Cytophagaceae*g__Dyadobacter)
ASV_264 (k__Bacteria*p__Bacteroidetes*c__Cytophagia*o__Cytophagales*f__Cytophagaceae*g__Dyadobacter)
ASV_299 (k__Bacteria*p__Bacteroidetes*c__Cytophagia*o__Cytophagales*f__Cytophagaceae*g__Dyadobacter)
ASV_344 (k__Bacteria*p__Bacteroidetes*c__Cytophagia*o__Cytophagales*f__Cytophagaceae*g__Dyadobacter)
ASV_363 (k__Bacteria*p__Bacteroidetes*c__Cytophagia*o__Cytophagales*f__Cytophagaceae*g__Dyadobacter)
ASV_355 (k__Bacteria*p__Bacteroidetes*c__Cytophagia*o__Cytophagales*f__Cytophagaceae*g__Dyadobacter)
ASV_8 (k__Bacteria*p__Bacteroidetes*c__Flavobacteriia*o__Flavobacteriales*f__Flavobacteriaceae*g__Flavobacterium)
ASV_20 (k__Bacteria*p__Bacteroidetes*c__Flavobacteriia*o__Flavobacteriales*f__Flavobacteriaceae*g__Flavobacterium)
ASV_29 (k__Bacteria*p__Bacteroidetes*c__Flavobacteriia*o__Flavobacteriales*f__Flavobacteriaceae*g__Flavobacterium)
ASV_35 (k__Bacteria*p__Bacteroidetes*c__Flavobacteriia*o__Flavobacteriales*f__Flavobacteriaceae*g__Flavobacterium)
ASV_72 (k__Bacteria*p__Bacteroidetes*c__Flavobacteriia*o__Flavobacteriales*f__Flavobacteriaceae*g__Flavobacterium)
ASV_113 (k__Bacteria*p__Bacteroidetes*c__Flavobacteriia*o__Flavobacteriales*f__Flavobacteriaceae*g__Flavobacterium)
ASV_112 (k__Bacteria*p__Bacteroidetes*c__Flavobacteriia*o__Flavobacteriales*f__Flavobacteriaceae*g__Flavobacterium)
ASV_141 (k__Bacteria*p__Bacteroidetes*c__Flavobacteriia*o__Flavobacteriales*f__Flavobacteriaceae*g__Flavobacterium)
ASV_115 (k__Bacteria*p__Bacteroidetes*c__Flavobacteriia*o__Flavobacteriales*f__Flavobacteriaceae*g__Flavobacterium)
ASV_150 (k__Bacteria*p__Bacteroidetes*c__Flavobacteriia*o__Flavobacteriales*f__Flavobacteriaceae*g__Flavobacterium)
ASV_308 (k__Bacteria*p__Bacteroidetes*c__Flavobacteriia*o__Flavobacteriales*f__Flavobacteriaceae*g__Flavobacterium)
ASV_287 (k__Bacteria*p__Bacteroidetes*c__Flavobacteriia*o__Flavobacteriales*f__Flavobacteriaceae*g__Flavobacterium)
ASV_5 (k__Bacteria*p__Bacteroidetes*c__Flavobacteriia*o__Flavobacteriales*f__Weeksellaceae*g__Chryseobacterium)
ASV_18 (k__Bacteria*p__Bacteroidetes*c__Flavobacteriia*o__Flavobacteriales*f__Weeksellaceae*g__Chryseobacterium)
ASV_182 (k__Bacteria*p__Bacteroidetes*c__Flavobacteriia*o__Flavobacteriales*f__Weeksellaceae*g__Chryseobacterium)
ASV_4 (k__Bacteria*p__Bacteroidetes*c__Sphingobacteriia*o__Sphingobacteriales*f__Sphingobacteriaceae*g__Pedobacter)
ASV_16 (k__Bacteria*p__Bacteroidetes*c__Sphingobacteriia*o__Sphingobacteriales*f__Sphingobacteriaceae*g__Pedobacter)
ASV_22 (k__Bacteria*p__Bacteroidetes*c__Sphingobacteriia*o__Sphingobacteriales*f__Sphingobacteriaceae*g__Pedobacter)
ASV_23 (k__Bacteria*p__Bacteroidetes*c__Sphingobacteriia*o__Sphingobacteriales*f__Sphingobacteriaceae*g__Pedobacter)
ASV_30 (k__Bacteria*p__Bacteroidetes*c__Sphingobacteriia*o__Sphingobacteriales*f__Sphingobacteriaceae*g__Pedobacter)
ASV_68 (k__Bacteria*p__Bacteroidetes*c__Sphingobacteriia*o__Sphingobacteriales*f__Sphingobacteriaceae*g__Pedobacter)
ASV_70 (k__Bacteria*p__Bacteroidetes*c__Sphingobacteriia*o__Sphingobacteriales*f__Sphingobacteriaceae*g__Pedobacter)
ASV_201 (k__Bacteria*p__Bacteroidetes*c__Sphingobacteriia*o__Sphingobacteriales*f__Sphingobacteriaceae*g__Pedobacter)
ASV_202 (k__Bacteria*p__Bacteroidetes*c__Sphingobacteriia*o__Sphingobacteriales*f__Sphingobacteriaceae*g__Pedobacter)
ASV_107 (k__Bacteria*p__Bacteroidetes*c__Sphingobacteriia*o__Sphingobacteriales*f__Sphingobacteriaceae*g__Pedobacter)
ASV_130 (k__Bacteria*p__Bacteroidetes*c__Sphingobacteriia*o__Sphingobacteriales*f__Sphingobacteriaceae*g__Pedobacter)
ASV_168 (k__Bacteria*p__Bacteroidetes*c__Sphingobacteriia*o__Sphingobacteriales*f__Sphingobacteriaceae*g__Pedobacter)
ASV_223 (k__Bacteria*p__Bacteroidetes*c__Sphingobacteriia*o__Sphingobacteriales*f__Sphingobacteriaceae*g__Pedobacter)
ASV_250 (k__Bacteria*p__Bacteroidetes*c__Sphingobacteriia*o__Sphingobacteriales*f__Sphingobacteriaceae*g__Pedobacter)
ASV_333 (k__Bacteria*p__Bacteroidetes*c__Sphingobacteriia*o__Sphingobacteriales*f__Sphingobacteriaceae*g__Pedobacter)
ASV_382 (k__Bacteria*p__Firmicutes*c__Bacilli*o__Bacillales*f__Alicyclobacillaceae*g__Alicyclobacillus)
ASV_217 (k__Bacteria*p__Firmicutes*c__Bacilli*o__Bacillales*f__Paenibacillaceae_1*g__Paenibacillus)
ASV_178 (k__Bacteria*p__Firmicutes*c__Bacilli*o__Bacillales*f__Paenibacillaceae_1*g__Paenibacillus)
ASV_215 (k__Bacteria*p__Firmicutes*c__Bacilli*o__Bacillales*f__Paenibacillaceae_1*g__Paenibacillus)
ASV_222 (k__Bacteria*p__Firmicutes*c__Bacilli*o__Bacillales*f__Paenibacillaceae_1*g__Paenibacillus)
ASV_251 (k__Bacteria*p__Firmicutes*c__Bacilli*o__Bacillales*f__Paenibacillaceae_1*g__Paenibacillus)
ASV_279 (k__Bacteria*p__Firmicutes*c__Bacilli*o__Bacillales*f__Paenibacillaceae_1*g__Paenibacillus)
ASV_280 (k__Bacteria*p__Firmicutes*c__Bacilli*o__Bacillales*f__Paenibacillaceae_1*g__Paenibacillus)
ASV_267 (k__Bacteria*p__Firmicutes*c__Bacilli*o__Bacillales*f__Paenibacillaceae_1*g__Paenibacillus)
ASV_335 (k__Bacteria*p__Firmicutes*c__Bacilli*o__Bacillales*f__Paenibacillaceae_1*g__Paenibacillus)
ASV_332 (k__Bacteria*p__Firmicutes*c__Bacilli*o__Bacillales*f__Paenibacillaceae_1*g__Paenibacillus)
ASV_371 (k__Bacteria*p__Firmicutes*c__Bacilli*o__Bacillales*f__Paenibacillaceae_1*g__Paenibacillus)
ASV_321 (k__Bacteria*p__Firmicutes*c__Bacilli*o__Bacillales*f__Paenibacillaceae_1*g__Paenibacillus)
ASV_339 (k__Bacteria*p__Firmicutes*c__Bacilli*o__Bacillales*f__Paenibacillaceae_1*g__Paenibacillus)
ASV_380 (k__Bacteria*p__Firmicutes*c__Bacilli*o__Bacillales*f__Paenibacillaceae_1*g__Paenibacillus)
ASV_312 (k__Bacteria*p__Planctomycetes*c__Planctomycetacia*o__Planctomycetales*f__Isosphaeraceae*g__Singulisphaera)
ASV_353 (k__Bacteria*p__Proteobacteria*c__Alphaproteobacteria*o__Caulobacterales*f__Caulobacteraceae*g__Asticcacaulis)
ASV_28 (k__Bacteria*p__Proteobacteria*c__Alphaproteobacteria*o__Caulobacterales*f__Caulobacteraceae*g__Caulobacter)
ASV_48 (k__Bacteria*p__Proteobacteria*c__Alphaproteobacteria*o__Caulobacterales*f__Caulobacteraceae*g__Caulobacter)
ASV_71 (k__Bacteria*p__Proteobacteria*c__Alphaproteobacteria*o__Caulobacterales*f__Caulobacteraceae*g__Caulobacter)
ASV_156 (k__Bacteria*p__Proteobacteria*c__Alphaproteobacteria*o__Caulobacterales*f__Caulobacteraceae*g__Caulobacter)
ASV_172 (k__Bacteria*p__Proteobacteria*c__Alphaproteobacteria*o__Caulobacterales*f__Caulobacteraceae*g__Caulobacter)
ASV_43 (k__Bacteria*p__Proteobacteria*c__Alphaproteobacteria*o__Rhizobiales*f__Boseaceae*g__Bosea)
ASV_122 (k__Bacteria*p__Proteobacteria*c__Alphaproteobacteria*o__Rhizobiales*f__Boseaceae*g__Bosea)
ASV_120 (k__Bacteria*p__Proteobacteria*c__Alphaproteobacteria*o__Rhizobiales*f__Boseaceae*g__Bosea)
ASV_203 (k__Bacteria*p__Proteobacteria*c__Alphaproteobacteria*o__Rhizobiales*f__Boseaceae*g__Bosea)
ASV_214 (k__Bacteria*p__Proteobacteria*c__Alphaproteobacteria*o__Rhizobiales*f__Boseaceae*g__Bosea)
ASV_134 (k__Bacteria*p__Proteobacteria*c__Alphaproteobacteria*o__Rhizobiales*f__Bradyrhizobiaceae*g__Bradyrhizobium)
ASV_210 (k__Bacteria*p__Proteobacteria*c__Alphaproteobacteria*o__Rhizobiales*f__Bradyrhizobiaceae*g__Bradyrhizobium)
ASV_244 (k__Bacteria*p__Proteobacteria*c__Alphaproteobacteria*o__Rhizobiales*f__Bradyrhizobiaceae*g__Rhodopseudomonas)
ASV_288 (k__Bacteria*p__Proteobacteria*c__Alphaproteobacteria*o__Rhizobiales*f__Devosiaceae*g__Devosia)
ASV_271 (k__Bacteria*p__Proteobacteria*c__Alphaproteobacteria*o__Rhizobiales*f__Devosiaceae*g__Devosia)
ASV_338 (k__Bacteria*p__Proteobacteria*c__Alphaproteobacteria*o__Rhizobiales*f__Devosiaceae*g__Devosia)
ASV_212 (k__Bacteria*p__Proteobacteria*c__Alphaproteobacteria*o__Rhizobiales*f__Hyphomicrobiaceae*g__Hyphomicrobium)
ASV_269 (k__Bacteria*p__Proteobacteria*c__Alphaproteobacteria*o__Rhizobiales*f__Hyphomicrobiaceae*g__Hyphomicrobium)
ASV_270 (k__Bacteria*p__Proteobacteria*c__Alphaproteobacteria*o__Rhizobiales*f__Hyphomicrobiaceae*g__Hyphomicrobium)
ASV_316 (k__Bacteria*p__Proteobacteria*c__Alphaproteobacteria*o__Rhizobiales*f__Hyphomicrobiaceae*g__Hyphomicrobium)
ASV_55 (k__Bacteria*p__Proteobacteria*c__Alphaproteobacteria*o__Rhizobiales*f__Phyllobacteriaceae*g__Mesorhizobium)
ASV_235 (k__Bacteria*p__Proteobacteria*c__Alphaproteobacteria*o__Rhizobiales*f__Phyllobacteriaceae*g__Mesorhizobium)
ASV_1 (k__Bacteria*p__Proteobacteria*c__Alphaproteobacteria*o__Rhizobiales*f__Rhizobiaceae*g__Agrobacterium)
ASV_140 (k__Bacteria*p__Proteobacteria*c__Alphaproteobacteria*o__Rhizobiales*f__Rhizobiaceae*g__Agrobacterium)
ASV_129 (k__Bacteria*p__Proteobacteria*c__Alphaproteobacteria*o__Rhizobiales*f__Rhizobiaceae*g__Agrobacterium)
ASV_209 (k__Bacteria*p__Proteobacteria*c__Alphaproteobacteria*o__Rhizobiales*f__Xanthobacteraceae*g__Ancylobacter)
ASV_284 (k__Bacteria*p__Proteobacteria*c__Alphaproteobacteria*o__Rhizobiales*f__Xanthobacteraceae*g__Ancylobacter)
ASV_349 (k__Bacteria*p__Proteobacteria*c__Alphaproteobacteria*o__Rhizobiales*f__Xanthobacteraceae*g__Ancylobacter)
ASV_111 (k__Bacteria*p__Proteobacteria*c__Alphaproteobacteria*o__Rhizobiales*f__Xanthobacteraceae*g__Labrys)
ASV_204 (k__Bacteria*p__Proteobacteria*c__Alphaproteobacteria*o__Rhizobiales*f__Xanthobacteraceae*g__Labrys)
ASV_384 (k__Bacteria*p__Proteobacteria*c__Alphaproteobacteria*o__Rhizobiales*f__Xanthobacteraceae*g__Labrys)
ASV_277 (k__Bacteria*p__Proteobacteria*c__Alphaproteobacteria*o__Rhizobiales*f__Xanthobacteraceae*g__Xanthobacter)
ASV_311 (k__Bacteria*p__Proteobacteria*c__Alphaproteobacteria*o__Rhodospirillales*f__Acetobacteraceae*g__Roseococcus)
ASV_298 (k__Bacteria*p__Proteobacteria*c__Alphaproteobacteria*o__Rhodospirillales*f__Acetobacteraceae*g__Roseomonas)
ASV_51 (k__Bacteria*p__Proteobacteria*c__Alphaproteobacteria*o__Rhodospirillales*f__Azospirillaceae*g__Azospirillum)
ASV_123 (k__Bacteria*p__Proteobacteria*c__Alphaproteobacteria*o__Rhodospirillales*f__Azospirillaceae*g__Azospirillum)
ASV_263 (k__Bacteria*p__Proteobacteria*c__Alphaproteobacteria*o__Rhodospirillales*f__Azospirillaceae*g__Azospirillum)
ASV_119 (k__Bacteria*p__Proteobacteria*c__Alphaproteobacteria*o__Rhodospirillales*f__Reyranellaceae*g__Reyranella)
ASV_62 (k__Bacteria*p__Proteobacteria*c__Alphaproteobacteria*o__Sphingomonadales*f__Erythrobacteraceae*g__Novosphingobium)
ASV_56 (k__Bacteria*p__Proteobacteria*c__Alphaproteobacteria*o__Sphingomonadales*f__Erythrobacteraceae*g__Novosphingobium)
ASV_163 (k__Bacteria*p__Proteobacteria*c__Alphaproteobacteria*o__Sphingomonadales*f__Sphingomonadaceae)
ASV_157 (k__Bacteria*p__Proteobacteria*c__Alphaproteobacteria*o__Sphingomonadales*f__Sphingomonadaceae*g__Rhizorhabdus)
ASV_331 (k__Bacteria*p__Proteobacteria*c__Alphaproteobacteria*o__Sphingomonadales*f__Sphingomonadaceae*g__Rhizorhabdus)
ASV_13 (k__Bacteria*p__Proteobacteria*c__Alphaproteobacteria*o__Sphingomonadales*f__Sphingomonadaceae*g__Sphingobium)
ASV_191 (k__Bacteria*p__Proteobacteria*c__Alphaproteobacteria*o__Sphingomonadales*f__Sphingomonadaceae*g__Sphingobium)
ASV_208 (k__Bacteria*p__Proteobacteria*c__Alphaproteobacteria*o__Sphingomonadales*f__Sphingomonadaceae*g__Sphingobium)
ASV_74 (k__Bacteria*p__Proteobacteria*c__Alphaproteobacteria*o__Sphingomonadales*f__Sphingomonadaceae*g__Sphingomonas)
ASV_85 (k__Bacteria*p__Proteobacteria*c__Alphaproteobacteria*o__Sphingomonadales*f__Sphingomonadaceae*g__Sphingomonas)
ASV_110 (k__Bacteria*p__Proteobacteria*c__Alphaproteobacteria*o__Sphingomonadales*f__Sphingomonadaceae*g__Sphingomonas)
ASV_153 (k__Bacteria*p__Proteobacteria*c__Alphaproteobacteria*o__Sphingomonadales*f__Sphingomonadaceae*g__Sphingomonas)
ASV_195 (k__Bacteria*p__Proteobacteria*c__Alphaproteobacteria*o__Sphingomonadales*f__Sphingomonadaceae*g__Sphingomonas)
ASV_200 (k__Bacteria*p__Proteobacteria*c__Alphaproteobacteria*o__Sphingomonadales*f__Sphingomonadaceae*g__Sphingomonas)
ASV_228 (k__Bacteria*p__Proteobacteria*c__Alphaproteobacteria*o__Sphingomonadales*f__Sphingomonadaceae*g__Sphingomonas)
ASV_305 (k__Bacteria*p__Proteobacteria*c__Alphaproteobacteria*o__Sphingomonadales*f__Sphingomonadaceae*g__Sphingomonas)
ASV_365 (k__Bacteria*p__Proteobacteria*c__Alphaproteobacteria*o__Sphingomonadales*f__Sphingomonadaceae*g__Sphingomonas)
ASV_99 (k__Bacteria*p__Proteobacteria*c__Alphaproteobacteria*o__Sphingomonadales*f__Sphingomonadaceae*g__Sphingopyxis)
ASV_205 (k__Bacteria*p__Proteobacteria*c__Alphaproteobacteria*o__Sphingomonadales*f__Sphingomonadaceae*g__Sphingopyxis)
ASV_359 (k__Bacteria*p__Proteobacteria*c__Alphaproteobacteria*o__Sphingomonadales*f__Sphingomonadaceae*g__Sphingopyxis)
ASV_39 (k__Bacteria*p__Proteobacteria*c__Betaproteobacteria*o__Burkholderiales*f__Alcaligenaceae*g__Achromobacter)
ASV_128 (k__Bacteria*p__Proteobacteria*c__Betaproteobacteria*o__Burkholderiales*f__Alcaligenaceae*g__Achromobacter)
ASV_218 (k__Bacteria*p__Proteobacteria*c__Betaproteobacteria*o__Burkholderiales*f__Alcaligenaceae*g__Achromobacter)
ASV_211 (k__Bacteria*p__Proteobacteria*c__Betaproteobacteria*o__Burkholderiales*f__Alcaligenaceae*g__Achromobacter)
ASV_232 (k__Bacteria*p__Proteobacteria*c__Betaproteobacteria*o__Burkholderiales*f__Alcaligenaceae*g__Achromobacter)
ASV_90 (k__Bacteria*p__Proteobacteria*c__Betaproteobacteria*o__Burkholderiales*f__Comamonadaceae*g__Acidovorax)
ASV_173 (k__Bacteria*p__Proteobacteria*c__Betaproteobacteria*o__Burkholderiales*f__Comamonadaceae*g__Acidovorax)
ASV_239 (k__Bacteria*p__Proteobacteria*c__Betaproteobacteria*o__Burkholderiales*f__Comamonadaceae*g__Acidovorax)
ASV_252 (k__Bacteria*p__Proteobacteria*c__Betaproteobacteria*o__Burkholderiales*f__Comamonadaceae*g__Acidovorax)
ASV_95 (k__Bacteria*p__Proteobacteria*c__Betaproteobacteria*o__Burkholderiales*f__Comamonadaceae*g__Comamonas)
ASV_132 (k__Bacteria*p__Proteobacteria*c__Betaproteobacteria*o__Burkholderiales*f__Comamonadaceae*g__Comamonas)
ASV_57 (k__Bacteria*p__Proteobacteria*c__Gammaproteobacteria*o__Enterobacterales*f__Enterobacteriaceae*g__Citrobacter)
ASV_44 (k__Bacteria*p__Proteobacteria*c__Gammaproteobacteria*o__Pseudomonadales*f__Moraxellaceae*g__Acinetobacter)
ASV_100 (k__Bacteria*p__Proteobacteria*c__Gammaproteobacteria*o__Pseudomonadales*f__Moraxellaceae*g__Acinetobacter)
ASV_2 (k__Bacteria*p__Proteobacteria*c__Gammaproteobacteria*o__Pseudomonadales*f__Pseudomonadaceae*g__Pseudomonas)
ASV_3 (k__Bacteria*p__Proteobacteria*c__Gammaproteobacteria*o__Pseudomonadales*f__Pseudomonadaceae*g__Pseudomonas)
ASV_11 (k__Bacteria*p__Proteobacteria*c__Gammaproteobacteria*o__Pseudomonadales*f__Pseudomonadaceae*g__Pseudomonas)
ASV_21 (k__Bacteria*p__Proteobacteria*c__Gammaproteobacteria*o__Pseudomonadales*f__Pseudomonadaceae*g__Pseudomonas)
ASV_24 (k__Bacteria*p__Proteobacteria*c__Gammaproteobacteria*o__Pseudomonadales*f__Pseudomonadaceae*g__Pseudomonas)
ASV_46 (k__Bacteria*p__Proteobacteria*c__Gammaproteobacteria*o__Pseudomonadales*f__Pseudomonadaceae*g__Pseudomonas)
ASV_84 (k__Bacteria*p__Proteobacteria*c__Gammaproteobacteria*o__Pseudomonadales*f__Pseudomonadaceae*g__Pseudomonas)
ASV_89 (k__Bacteria*p__Proteobacteria*c__Gammaproteobacteria*o__Pseudomonadales*f__Pseudomonadaceae*g__Pseudomonas)
ASV_102 (k__Bacteria*p__Proteobacteria*c__Gammaproteobacteria*o__Pseudomonadales*f__Pseudomonadaceae*g__Pseudomonas)
ASV_137 (k__Bacteria*p__Proteobacteria*c__Gammaproteobacteria*o__Pseudomonadales*f__Pseudomonadaceae*g__Pseudomonas)
ASV_143 (k__Bacteria*p__Proteobacteria*c__Gammaproteobacteria*o__Pseudomonadales*f__Pseudomonadaceae*g__Pseudomonas)
ASV_161 (k__Bacteria*p__Proteobacteria*c__Gammaproteobacteria*o__Pseudomonadales*f__Pseudomonadaceae*g__Pseudomonas)
ASV_283 (k__Bacteria*p__Proteobacteria*c__Gammaproteobacteria*o__Pseudomonadales*f__Pseudomonadaceae*g__Pseudomonas)
ASV_162 (k__Bacteria*p__Proteobacteria*c__Gammaproteobacteria*o__Pseudomonadales*f__Pseudomonadaceae*g__Pseudomonas)
ASV_314 (k__Bacteria*p__Proteobacteria*c__Gammaproteobacteria*o__Pseudomonadales*f__Pseudomonadaceae*g__Pseudomonas)
ASV_181 (k__Bacteria*p__Proteobacteria*c__Gammaproteobacteria*o__Pseudomonadales*f__Pseudomonadaceae*g__Pseudomonas)
ASV_230 (k__Bacteria*p__Proteobacteria*c__Gammaproteobacteria*o__Pseudomonadales*f__Pseudomonadaceae*g__Pseudomonas)
ASV_278 (k__Bacteria*p__Proteobacteria*c__Gammaproteobacteria*o__Pseudomonadales*f__Pseudomonadaceae*g__Pseudomonas)
ASV_236 (k__Bacteria*p__Proteobacteria*c__Gammaproteobacteria*o__Pseudomonadales*f__Pseudomonadaceae*g__Pseudomonas)
ASV_304 (k__Bacteria*p__Proteobacteria*c__Gammaproteobacteria*o__Pseudomonadales*f__Pseudomonadaceae*g__Pseudomonas)
ASV_258 (k__Bacteria*p__Proteobacteria*c__Gammaproteobacteria*o__Pseudomonadales*f__Pseudomonadaceae*g__Pseudomonas)
ASV_291 (k__Bacteria*p__Proteobacteria*c__Gammaproteobacteria*o__Pseudomonadales*f__Pseudomonadaceae*g__Pseudomonas)
ASV_358 (k__Bacteria*p__Proteobacteria*c__Gammaproteobacteria*o__Pseudomonadales*f__Pseudomonadaceae*g__Pseudomonas)
ASV_356 (k__Bacteria*p__Proteobacteria*c__Gammaproteobacteria*o__Pseudomonadales*f__Pseudomonadaceae*g__Pseudomonas)
ASV_6 (k__Bacteria*p__Proteobacteria*c__Gammaproteobacteria*o__Xanthomonadales*f__Xanthomonadaceae*g__Stenotrophomonas)
ASV_12 (k__Bacteria*p__Proteobacteria*c__Gammaproteobacteria*o__Xanthomonadales*f__Xanthomonadaceae*g__Stenotrophomonas)
ASV_231 (k__Bacteria*p__Proteobacteria*c__Gammaproteobacteria*o__Xanthomonadales*f__Xanthomonadaceae*g__Stenotrophomonas)
ASV_149 (k__Bacteria*p__Proteobacteria*c__Gammaproteobacteria*o__Xanthomonadales*f__Xanthomonadaceae*g__Stenotrophomonas)
ASV_262 (k__Bacteria*p__Proteobacteria*c__Gammaproteobacteria*o__Xanthomonadales*f__Xanthomonadaceae*g__Stenotrophomonas)
ASV_323 (k__Bacteria*p__Proteobacteria*c__Gammaproteobacteria*o__Xanthomonadales*f__Xanthomonadaceae*g__Stenotrophomonas)
ASV_313 (k__Bacteria*p__Proteobacteria*c__Gammaproteobacteria*o__Xanthomonadales*f__Xanthomonadaceae*g__Stenotrophomonas)
ASV_65 (k__Bacteria*p__Proteobacteria*c__Gammaproteobacteria*o__Xanthomonadales*f__Xanthomonadaceae*g__Xanthomonas)
ASV_166 (k__Bacteria*p__Proteobacteria*c__Gammaproteobacteria*o__Xanthomonadales*f__Xanthomonadaceae*g__Xanthomonas)
ASV_319 (k__Bacteria*p__Proteobacteria*c__Gammaproteobacteria*o__Xanthomonadales*f__Xanthomonadaceae*g__Xanthomonas)
ASV_290 (k__Bacteria*p__Proteobacteria*c__Gammaproteobacteria*o__Xanthomonadales*f__Xanthomonadaceae*g__Xanthomonas)
ASV_127 (k__Bacteria*p__Verrucomicrobia*c__Verrucomicrobiae*o__Verrucomicrobiales*f__Verrucomicrobiaceae*g__Luteolibacter)
ASV_340 (k__Bacteria*p__Verrucomicrobia*c__Verrucomicrobiae*o__Verrucomicrobiales*f__Verrucomicrobiaceae*g__Luteolibacter)
ASV_301 (k__Bacteria*p__Verrucomicrobia*c__Verrucomicrobiae*o__Verrucomicrobiales*f__Verrucomicrobiaceae*g__Verrucomicrobium)
# human_pathogens_all (9 records):
ASV_171 (k__Bacteria*p__Proteobacteria*c__Alphaproteobacteria*o__Rhizobiales*f__Bradyrhizobiaceae*g__Afipia)
ASV_298 (k__Bacteria*p__Proteobacteria*c__Alphaproteobacteria*o__Rhodospirillales*f__Acetobacteraceae*g__Roseomonas)
ASV_6 (k__Bacteria*p__Proteobacteria*c__Gammaproteobacteria*o__Xanthomonadales*f__Xanthomonadaceae*g__Stenotrophomonas)
ASV_149 (k__Bacteria*p__Proteobacteria*c__Gammaproteobacteria*o__Xanthomonadales*f__Xanthomonadaceae*g__Stenotrophomonas)
ASV_12 (k__Bacteria*p__Proteobacteria*c__Gammaproteobacteria*o__Xanthomonadales*f__Xanthomonadaceae*g__Stenotrophomonas)
ASV_313 (k__Bacteria*p__Proteobacteria*c__Gammaproteobacteria*o__Xanthomonadales*f__Xanthomonadaceae*g__Stenotrophomonas)
ASV_323 (k__Bacteria*p__Proteobacteria*c__Gammaproteobacteria*o__Xanthomonadales*f__Xanthomonadaceae*g__Stenotrophomonas)
ASV_262 (k__Bacteria*p__Proteobacteria*c__Gammaproteobacteria*o__Xanthomonadales*f__Xanthomonadaceae*g__Stenotrophomonas)
ASV_231 (k__Bacteria*p__Proteobacteria*c__Gammaproteobacteria*o__Xanthomonadales*f__Xanthomonadaceae*g__Stenotrophomonas)
# human_gut (3 records):
ASV_57 (k__Bacteria*p__Proteobacteria*c__Gammaproteobacteria*o__Enterobacterales*f__Enterobacteriaceae*g__Citrobacter)
ASV_240 (k__Bacteria*p__Proteobacteria*c__Gammaproteobacteria*o__Enterobacterales*f__Enterobacteriaceae*g__Enterobacter)
ASV_360 (k__Bacteria*p__Proteobacteria*c__Gammaproteobacteria*o__Enterobacterales*f__Enterobacteriaceae*g__Enterobacter)
# human_associated (12 records):
ASV_171 (k__Bacteria*p__Proteobacteria*c__Alphaproteobacteria*o__Rhizobiales*f__Bradyrhizobiaceae*g__Afipia)
ASV_298 (k__Bacteria*p__Proteobacteria*c__Alphaproteobacteria*o__Rhodospirillales*f__Acetobacteraceae*g__Roseomonas)
ASV_57 (k__Bacteria*p__Proteobacteria*c__Gammaproteobacteria*o__Enterobacterales*f__Enterobacteriaceae*g__Citrobacter)
ASV_360 (k__Bacteria*p__Proteobacteria*c__Gammaproteobacteria*o__Enterobacterales*f__Enterobacteriaceae*g__Enterobacter)
ASV_240 (k__Bacteria*p__Proteobacteria*c__Gammaproteobacteria*o__Enterobacterales*f__Enterobacteriaceae*g__Enterobacter)
ASV_6 (k__Bacteria*p__Proteobacteria*c__Gammaproteobacteria*o__Xanthomonadales*f__Xanthomonadaceae*g__Stenotrophomonas)
ASV_149 (k__Bacteria*p__Proteobacteria*c__Gammaproteobacteria*o__Xanthomonadales*f__Xanthomonadaceae*g__Stenotrophomonas)
ASV_12 (k__Bacteria*p__Proteobacteria*c__Gammaproteobacteria*o__Xanthomonadales*f__Xanthomonadaceae*g__Stenotrophomonas)
ASV_313 (k__Bacteria*p__Proteobacteria*c__Gammaproteobacteria*o__Xanthomonadales*f__Xanthomonadaceae*g__Stenotrophomonas)
ASV_323 (k__Bacteria*p__Proteobacteria*c__Gammaproteobacteria*o__Xanthomonadales*f__Xanthomonadaceae*g__Stenotrophomonas)
ASV_262 (k__Bacteria*p__Proteobacteria*c__Gammaproteobacteria*o__Xanthomonadales*f__Xanthomonadaceae*g__Stenotrophomonas)
ASV_231 (k__Bacteria*p__Proteobacteria*c__Gammaproteobacteria*o__Xanthomonadales*f__Xanthomonadaceae*g__Stenotrophomonas)
# mammal_gut (3 records):
ASV_57 (k__Bacteria*p__Proteobacteria*c__Gammaproteobacteria*o__Enterobacterales*f__Enterobacteriaceae*g__Citrobacter)
ASV_240 (k__Bacteria*p__Proteobacteria*c__Gammaproteobacteria*o__Enterobacterales*f__Enterobacteriaceae*g__Enterobacter)
ASV_360 (k__Bacteria*p__Proteobacteria*c__Gammaproteobacteria*o__Enterobacterales*f__Enterobacteriaceae*g__Enterobacter)
# animal_parasites_or_symbionts (16 records):
ASV_171 (k__Bacteria*p__Proteobacteria*c__Alphaproteobacteria*o__Rhizobiales*f__Bradyrhizobiaceae*g__Afipia)
ASV_147 (k__Bacteria*p__Proteobacteria*c__Alphaproteobacteria*o__Rhizobiales*f__Brucellaceae*g__Brucella)
ASV_83 (k__Bacteria*p__Proteobacteria*c__Alphaproteobacteria*o__Rhizobiales*f__Brucellaceae*g__Brucella)
ASV_179 (k__Bacteria*p__Proteobacteria*c__Alphaproteobacteria*o__Rhizobiales*f__Brucellaceae*g__Brucella)
ASV_93 (k__Bacteria*p__Proteobacteria*c__Alphaproteobacteria*o__Rhizobiales*f__Brucellaceae*g__Brucella)
ASV_298 (k__Bacteria*p__Proteobacteria*c__Alphaproteobacteria*o__Rhodospirillales*f__Acetobacteraceae*g__Roseomonas)
ASV_57 (k__Bacteria*p__Proteobacteria*c__Gammaproteobacteria*o__Enterobacterales*f__Enterobacteriaceae*g__Citrobacter)
ASV_360 (k__Bacteria*p__Proteobacteria*c__Gammaproteobacteria*o__Enterobacterales*f__Enterobacteriaceae*g__Enterobacter)
ASV_240 (k__Bacteria*p__Proteobacteria*c__Gammaproteobacteria*o__Enterobacterales*f__Enterobacteriaceae*g__Enterobacter)
ASV_6 (k__Bacteria*p__Proteobacteria*c__Gammaproteobacteria*o__Xanthomonadales*f__Xanthomonadaceae*g__Stenotrophomonas)
ASV_149 (k__Bacteria*p__Proteobacteria*c__Gammaproteobacteria*o__Xanthomonadales*f__Xanthomonadaceae*g__Stenotrophomonas)
ASV_12 (k__Bacteria*p__Proteobacteria*c__Gammaproteobacteria*o__Xanthomonadales*f__Xanthomonadaceae*g__Stenotrophomonas)
ASV_313 (k__Bacteria*p__Proteobacteria*c__Gammaproteobacteria*o__Xanthomonadales*f__Xanthomonadaceae*g__Stenotrophomonas)
ASV_323 (k__Bacteria*p__Proteobacteria*c__Gammaproteobacteria*o__Xanthomonadales*f__Xanthomonadaceae*g__Stenotrophomonas)
ASV_262 (k__Bacteria*p__Proteobacteria*c__Gammaproteobacteria*o__Xanthomonadales*f__Xanthomonadaceae*g__Stenotrophomonas)
ASV_231 (k__Bacteria*p__Proteobacteria*c__Gammaproteobacteria*o__Xanthomonadales*f__Xanthomonadaceae*g__Stenotrophomonas)
# aromatic_hydrocarbon_degradation (2 records):
ASV_198 (k__Bacteria*p__Actinobacteria*c__Actinobacteria*o__Mycobacteriales*f__Nocardiaceae*g__Rhodococcus)
ASV_154 (k__Bacteria*p__Actinobacteria*c__Actinobacteria*o__Mycobacteriales*f__Nocardiaceae*g__Rhodococcus)
# aromatic_compound_degradation (11 records):
ASV_198 (k__Bacteria*p__Actinobacteria*c__Actinobacteria*o__Mycobacteriales*f__Nocardiaceae*g__Rhodococcus)
ASV_154 (k__Bacteria*p__Actinobacteria*c__Actinobacteria*o__Mycobacteriales*f__Nocardiaceae*g__Rhodococcus)
ASV_224 (k__Bacteria*p__Actinobacteria*c__Actinobacteria*o__Propionibacteriales*f__Nocardioidaceae*g__Nocardioides)
ASV_167 (k__Bacteria*p__Actinobacteria*c__Actinobacteria*o__Propionibacteriales*f__Nocardioidaceae*g__Nocardioides)
ASV_328 (k__Bacteria*p__Actinobacteria*c__Actinobacteria*o__Propionibacteriales*f__Nocardioidaceae*g__Nocardioides)
ASV_133 (k__Bacteria*p__Actinobacteria*c__Actinobacteria*o__Propionibacteriales*f__Nocardioidaceae*g__Nocardioides)
ASV_233 (k__Bacteria*p__Actinobacteria*c__Actinobacteria*o__Propionibacteriales*f__Nocardioidaceae*g__Nocardioides)
ASV_330 (k__Bacteria*p__Actinobacteria*c__Actinobacteria*o__Propionibacteriales*f__Nocardioidaceae*g__Nocardioides)
ASV_193 (k__Bacteria*p__Actinobacteria*c__Actinobacteria*o__Propionibacteriales*f__Nocardioidaceae*g__Nocardioides)
ASV_44 (k__Bacteria*p__Proteobacteria*c__Gammaproteobacteria*o__Pseudomonadales*f__Moraxellaceae*g__Acinetobacter)
ASV_100 (k__Bacteria*p__Proteobacteria*c__Gammaproteobacteria*o__Pseudomonadales*f__Moraxellaceae*g__Acinetobacter)
# aliphatic_non_methane_hydrocarbon_degradation (2 records):
ASV_198 (k__Bacteria*p__Actinobacteria*c__Actinobacteria*o__Mycobacteriales*f__Nocardiaceae*g__Rhodococcus)
ASV_154 (k__Bacteria*p__Actinobacteria*c__Actinobacteria*o__Mycobacteriales*f__Nocardiaceae*g__Rhodococcus)
# hydrocarbon_degradation (3 records):
ASV_198 (k__Bacteria*p__Actinobacteria*c__Actinobacteria*o__Mycobacteriales*f__Nocardiaceae*g__Rhodococcus)
ASV_154 (k__Bacteria*p__Actinobacteria*c__Actinobacteria*o__Mycobacteriales*f__Nocardiaceae*g__Rhodococcus)
ASV_348 (k__Bacteria*p__Proteobacteria*c__Alphaproteobacteria*o__Rhizobiales*f__Methylocystaceae*g__Chenggangzhangella)
# nitrate_respiration (16 records):
ASV_147 (k__Bacteria*p__Proteobacteria*c__Alphaproteobacteria*o__Rhizobiales*f__Brucellaceae*g__Brucella)
ASV_83 (k__Bacteria*p__Proteobacteria*c__Alphaproteobacteria*o__Rhizobiales*f__Brucellaceae*g__Brucella)
ASV_179 (k__Bacteria*p__Proteobacteria*c__Alphaproteobacteria*o__Rhizobiales*f__Brucellaceae*g__Brucella)
ASV_93 (k__Bacteria*p__Proteobacteria*c__Alphaproteobacteria*o__Rhizobiales*f__Brucellaceae*g__Brucella)
ASV_39 (k__Bacteria*p__Proteobacteria*c__Betaproteobacteria*o__Burkholderiales*f__Alcaligenaceae*g__Achromobacter)
ASV_232 (k__Bacteria*p__Proteobacteria*c__Betaproteobacteria*o__Burkholderiales*f__Alcaligenaceae*g__Achromobacter)
ASV_128 (k__Bacteria*p__Proteobacteria*c__Betaproteobacteria*o__Burkholderiales*f__Alcaligenaceae*g__Achromobacter)
ASV_218 (k__Bacteria*p__Proteobacteria*c__Betaproteobacteria*o__Burkholderiales*f__Alcaligenaceae*g__Achromobacter)
ASV_211 (k__Bacteria*p__Proteobacteria*c__Betaproteobacteria*o__Burkholderiales*f__Alcaligenaceae*g__Achromobacter)
ASV_6 (k__Bacteria*p__Proteobacteria*c__Gammaproteobacteria*o__Xanthomonadales*f__Xanthomonadaceae*g__Stenotrophomonas)
ASV_149 (k__Bacteria*p__Proteobacteria*c__Gammaproteobacteria*o__Xanthomonadales*f__Xanthomonadaceae*g__Stenotrophomonas)
ASV_262 (k__Bacteria*p__Proteobacteria*c__Gammaproteobacteria*o__Xanthomonadales*f__Xanthomonadaceae*g__Stenotrophomonas)
ASV_12 (k__Bacteria*p__Proteobacteria*c__Gammaproteobacteria*o__Xanthomonadales*f__Xanthomonadaceae*g__Stenotrophomonas)
ASV_313 (k__Bacteria*p__Proteobacteria*c__Gammaproteobacteria*o__Xanthomonadales*f__Xanthomonadaceae*g__Stenotrophomonas)
ASV_231 (k__Bacteria*p__Proteobacteria*c__Gammaproteobacteria*o__Xanthomonadales*f__Xanthomonadaceae*g__Stenotrophomonas)
ASV_323 (k__Bacteria*p__Proteobacteria*c__Gammaproteobacteria*o__Xanthomonadales*f__Xanthomonadaceae*g__Stenotrophomonas)
# nitrate_reduction (18 records):
ASV_147 (k__Bacteria*p__Proteobacteria*c__Alphaproteobacteria*o__Rhizobiales*f__Brucellaceae*g__Brucella)
ASV_83 (k__Bacteria*p__Proteobacteria*c__Alphaproteobacteria*o__Rhizobiales*f__Brucellaceae*g__Brucella)
ASV_93 (k__Bacteria*p__Proteobacteria*c__Alphaproteobacteria*o__Rhizobiales*f__Brucellaceae*g__Brucella)
ASV_179 (k__Bacteria*p__Proteobacteria*c__Alphaproteobacteria*o__Rhizobiales*f__Brucellaceae*g__Brucella)
ASV_39 (k__Bacteria*p__Proteobacteria*c__Betaproteobacteria*o__Burkholderiales*f__Alcaligenaceae*g__Achromobacter)
ASV_218 (k__Bacteria*p__Proteobacteria*c__Betaproteobacteria*o__Burkholderiales*f__Alcaligenaceae*g__Achromobacter)
ASV_232 (k__Bacteria*p__Proteobacteria*c__Betaproteobacteria*o__Burkholderiales*f__Alcaligenaceae*g__Achromobacter)
ASV_128 (k__Bacteria*p__Proteobacteria*c__Betaproteobacteria*o__Burkholderiales*f__Alcaligenaceae*g__Achromobacter)
ASV_211 (k__Bacteria*p__Proteobacteria*c__Betaproteobacteria*o__Burkholderiales*f__Alcaligenaceae*g__Achromobacter)
ASV_360 (k__Bacteria*p__Proteobacteria*c__Gammaproteobacteria*o__Enterobacterales*f__Enterobacteriaceae*g__Enterobacter)
ASV_240 (k__Bacteria*p__Proteobacteria*c__Gammaproteobacteria*o__Enterobacterales*f__Enterobacteriaceae*g__Enterobacter)
ASV_6 (k__Bacteria*p__Proteobacteria*c__Gammaproteobacteria*o__Xanthomonadales*f__Xanthomonadaceae*g__Stenotrophomonas)
ASV_149 (k__Bacteria*p__Proteobacteria*c__Gammaproteobacteria*o__Xanthomonadales*f__Xanthomonadaceae*g__Stenotrophomonas)
ASV_12 (k__Bacteria*p__Proteobacteria*c__Gammaproteobacteria*o__Xanthomonadales*f__Xanthomonadaceae*g__Stenotrophomonas)
ASV_323 (k__Bacteria*p__Proteobacteria*c__Gammaproteobacteria*o__Xanthomonadales*f__Xanthomonadaceae*g__Stenotrophomonas)
ASV_231 (k__Bacteria*p__Proteobacteria*c__Gammaproteobacteria*o__Xanthomonadales*f__Xanthomonadaceae*g__Stenotrophomonas)
ASV_313 (k__Bacteria*p__Proteobacteria*c__Gammaproteobacteria*o__Xanthomonadales*f__Xanthomonadaceae*g__Stenotrophomonas)
ASV_262 (k__Bacteria*p__Proteobacteria*c__Gammaproteobacteria*o__Xanthomonadales*f__Xanthomonadaceae*g__Stenotrophomonas)
# nitrogen_respiration (16 records):
ASV_147 (k__Bacteria*p__Proteobacteria*c__Alphaproteobacteria*o__Rhizobiales*f__Brucellaceae*g__Brucella)
ASV_83 (k__Bacteria*p__Proteobacteria*c__Alphaproteobacteria*o__Rhizobiales*f__Brucellaceae*g__Brucella)
ASV_93 (k__Bacteria*p__Proteobacteria*c__Alphaproteobacteria*o__Rhizobiales*f__Brucellaceae*g__Brucella)
ASV_179 (k__Bacteria*p__Proteobacteria*c__Alphaproteobacteria*o__Rhizobiales*f__Brucellaceae*g__Brucella)
ASV_39 (k__Bacteria*p__Proteobacteria*c__Betaproteobacteria*o__Burkholderiales*f__Alcaligenaceae*g__Achromobacter)
ASV_218 (k__Bacteria*p__Proteobacteria*c__Betaproteobacteria*o__Burkholderiales*f__Alcaligenaceae*g__Achromobacter)
ASV_232 (k__Bacteria*p__Proteobacteria*c__Betaproteobacteria*o__Burkholderiales*f__Alcaligenaceae*g__Achromobacter)
ASV_128 (k__Bacteria*p__Proteobacteria*c__Betaproteobacteria*o__Burkholderiales*f__Alcaligenaceae*g__Achromobacter)
ASV_211 (k__Bacteria*p__Proteobacteria*c__Betaproteobacteria*o__Burkholderiales*f__Alcaligenaceae*g__Achromobacter)
ASV_6 (k__Bacteria*p__Proteobacteria*c__Gammaproteobacteria*o__Xanthomonadales*f__Xanthomonadaceae*g__Stenotrophomonas)
ASV_149 (k__Bacteria*p__Proteobacteria*c__Gammaproteobacteria*o__Xanthomonadales*f__Xanthomonadaceae*g__Stenotrophomonas)
ASV_12 (k__Bacteria*p__Proteobacteria*c__Gammaproteobacteria*o__Xanthomonadales*f__Xanthomonadaceae*g__Stenotrophomonas)
ASV_323 (k__Bacteria*p__Proteobacteria*c__Gammaproteobacteria*o__Xanthomonadales*f__Xanthomonadaceae*g__Stenotrophomonas)
ASV_231 (k__Bacteria*p__Proteobacteria*c__Gammaproteobacteria*o__Xanthomonadales*f__Xanthomonadaceae*g__Stenotrophomonas)
ASV_313 (k__Bacteria*p__Proteobacteria*c__Gammaproteobacteria*o__Xanthomonadales*f__Xanthomonadaceae*g__Stenotrophomonas)
ASV_262 (k__Bacteria*p__Proteobacteria*c__Gammaproteobacteria*o__Xanthomonadales*f__Xanthomonadaceae*g__Stenotrophomonas)
# intracellular_parasites (5 records):
ASV_327 (k__Bacteria*p__Chlamydiae*c__Chlamydiia*o__Chlamydiales*f__Criblamydiaceae*g__Estrella)
ASV_147 (k__Bacteria*p__Proteobacteria*c__Alphaproteobacteria*o__Rhizobiales*f__Brucellaceae*g__Brucella)
ASV_83 (k__Bacteria*p__Proteobacteria*c__Alphaproteobacteria*o__Rhizobiales*f__Brucellaceae*g__Brucella)
ASV_179 (k__Bacteria*p__Proteobacteria*c__Alphaproteobacteria*o__Rhizobiales*f__Brucellaceae*g__Brucella)
ASV_93 (k__Bacteria*p__Proteobacteria*c__Alphaproteobacteria*o__Rhizobiales*f__Brucellaceae*g__Brucella)
# photoheterotrophy (2 records):
ASV_244 (k__Bacteria*p__Proteobacteria*c__Alphaproteobacteria*o__Rhizobiales*f__Bradyrhizobiaceae*g__Rhodopseudomonas)
ASV_311 (k__Bacteria*p__Proteobacteria*c__Alphaproteobacteria*o__Rhodospirillales*f__Acetobacteraceae*g__Roseococcus)
# phototrophy (2 records):
ASV_244 (k__Bacteria*p__Proteobacteria*c__Alphaproteobacteria*o__Rhizobiales*f__Bradyrhizobiaceae*g__Rhodopseudomonas)
ASV_311 (k__Bacteria*p__Proteobacteria*c__Alphaproteobacteria*o__Rhodospirillales*f__Acetobacteraceae*g__Roseococcus)
# ureolysis (26 records):
ASV_312 (k__Bacteria*p__Planctomycetes*c__Planctomycetacia*o__Planctomycetales*f__Isosphaeraceae*g__Singulisphaera)
ASV_171 (k__Bacteria*p__Proteobacteria*c__Alphaproteobacteria*o__Rhizobiales*f__Bradyrhizobiaceae*g__Afipia)
ASV_55 (k__Bacteria*p__Proteobacteria*c__Alphaproteobacteria*o__Rhizobiales*f__Phyllobacteriaceae*g__Mesorhizobium)
ASV_235 (k__Bacteria*p__Proteobacteria*c__Alphaproteobacteria*o__Rhizobiales*f__Phyllobacteriaceae*g__Mesorhizobium)
ASV_298 (k__Bacteria*p__Proteobacteria*c__Alphaproteobacteria*o__Rhodospirillales*f__Acetobacteraceae*g__Roseomonas)
ASV_263 (k__Bacteria*p__Proteobacteria*c__Alphaproteobacteria*o__Rhodospirillales*f__Azospirillaceae*g__Azospirillum)
ASV_51 (k__Bacteria*p__Proteobacteria*c__Alphaproteobacteria*o__Rhodospirillales*f__Azospirillaceae*g__Azospirillum)
ASV_123 (k__Bacteria*p__Proteobacteria*c__Alphaproteobacteria*o__Rhodospirillales*f__Azospirillaceae*g__Azospirillum)
ASV_58 (k__Bacteria*p__Proteobacteria*c__Betaproteobacteria*o__Burkholderiales*f__Oxalobacteraceae*g__Duganella)
ASV_91 (k__Bacteria*p__Proteobacteria*c__Betaproteobacteria*o__Burkholderiales*f__Oxalobacteraceae*g__Duganella)
ASV_341 (k__Bacteria*p__Proteobacteria*c__Betaproteobacteria*o__Burkholderiales*f__Oxalobacteraceae*g__Herbaspirillum)
ASV_351 (k__Bacteria*p__Proteobacteria*c__Betaproteobacteria*o__Burkholderiales*f__Oxalobacteraceae*g__Herbaspirillum)
ASV_225 (k__Bacteria*p__Proteobacteria*c__Betaproteobacteria*o__Burkholderiales*f__Oxalobacteraceae*g__Herbaspirillum)
ASV_152 (k__Bacteria*p__Proteobacteria*c__Betaproteobacteria*o__Burkholderiales*f__Oxalobacteraceae*g__Massilia)
ASV_14 (k__Bacteria*p__Proteobacteria*c__Betaproteobacteria*o__Burkholderiales*f__Oxalobacteraceae*g__Massilia)
ASV_292 (k__Bacteria*p__Proteobacteria*c__Betaproteobacteria*o__Burkholderiales*f__Oxalobacteraceae*g__Massilia)
ASV_229 (k__Bacteria*p__Proteobacteria*c__Betaproteobacteria*o__Burkholderiales*f__Oxalobacteraceae*g__Massilia)
ASV_52 (k__Bacteria*p__Proteobacteria*c__Betaproteobacteria*o__Burkholderiales*f__Oxalobacteraceae*g__Massilia)
ASV_255 (k__Bacteria*p__Proteobacteria*c__Betaproteobacteria*o__Burkholderiales*f__Oxalobacteraceae*g__Massilia)
ASV_249 (k__Bacteria*p__Proteobacteria*c__Betaproteobacteria*o__Burkholderiales*f__Oxalobacteraceae*g__Massilia)
ASV_187 (k__Bacteria*p__Proteobacteria*c__Betaproteobacteria*o__Nitrosomonadales*f__Methylophilaceae*g__Methylophilus)
ASV_199 (k__Bacteria*p__Proteobacteria*c__Betaproteobacteria*o__Nitrosomonadales*f__Methylophilaceae*g__Methylophilus)
ASV_185 (k__Bacteria*p__Proteobacteria*c__Betaproteobacteria*o__Nitrosomonadales*f__Methylophilaceae*g__Methylophilus)
ASV_276 (k__Bacteria*p__Proteobacteria*c__Betaproteobacteria*o__Nitrosomonadales*f__Methylophilaceae*g__Methylovorus)
ASV_320 (k__Bacteria*p__Proteobacteria*c__Betaproteobacteria*o__Nitrosomonadales*f__Methylophilaceae*g__Methylovorus)
ASV_301 (k__Bacteria*p__Verrucomicrobia*c__Verrucomicrobiae*o__Verrucomicrobiales*f__Verrucomicrobiaceae*g__Verrucomicrobium)
# chemoheterotrophy (203 records):
ASV_272 (k__Bacteria*p__Actinobacteria*c__Actinobacteria*o__Micrococcales*f__Cellulomonadaceae*g__Cellulomonas)
ASV_286 (k__Bacteria*p__Actinobacteria*c__Actinobacteria*o__Micrococcales*f__Intrasporangiaceae*g__Terrabacter)
ASV_61 (k__Bacteria*p__Actinobacteria*c__Actinobacteria*o__Micrococcales*f__Microbacteriaceae*g__Frondihabitans)
ASV_15 (k__Bacteria*p__Actinobacteria*c__Actinobacteria*o__Micrococcales*f__Microbacteriaceae*g__Gulosibacter)
ASV_32 (k__Bacteria*p__Actinobacteria*c__Actinobacteria*o__Micrococcales*f__Microbacteriaceae*g__Leifsonia)
ASV_45 (k__Bacteria*p__Actinobacteria*c__Actinobacteria*o__Micrococcales*f__Microbacteriaceae*g__Leifsonia)
ASV_63 (k__Bacteria*p__Actinobacteria*c__Actinobacteria*o__Micrococcales*f__Microbacteriaceae*g__Microbacterium)
ASV_97 (k__Bacteria*p__Actinobacteria*c__Actinobacteria*o__Micrococcales*f__Microbacteriaceae*g__Microbacterium)
ASV_136 (k__Bacteria*p__Actinobacteria*c__Actinobacteria*o__Micrococcales*f__Microbacteriaceae*g__Microbacterium)
ASV_216 (k__Bacteria*p__Actinobacteria*c__Actinobacteria*o__Micrococcales*f__Microbacteriaceae*g__Microbacterium)
ASV_303 (k__Bacteria*p__Actinobacteria*c__Actinobacteria*o__Micrococcales*f__Microbacteriaceae*g__Microbacterium)
ASV_148 (k__Bacteria*p__Actinobacteria*c__Actinobacteria*o__Mycobacteriales*f__Mycobacteriaceae*g__Mycobacterium)
ASV_207 (k__Bacteria*p__Actinobacteria*c__Actinobacteria*o__Mycobacteriales*f__Mycobacteriaceae*g__Mycobacterium)
ASV_247 (k__Bacteria*p__Actinobacteria*c__Actinobacteria*o__Mycobacteriales*f__Mycobacteriaceae*g__Mycobacterium)
ASV_254 (k__Bacteria*p__Actinobacteria*c__Actinobacteria*o__Mycobacteriales*f__Mycobacteriaceae*g__Mycobacterium)
ASV_329 (k__Bacteria*p__Actinobacteria*c__Actinobacteria*o__Mycobacteriales*f__Mycobacteriaceae*g__Mycobacterium)
ASV_324 (k__Bacteria*p__Actinobacteria*c__Actinobacteria*o__Mycobacteriales*f__Mycobacteriaceae*g__Mycobacterium)
ASV_154 (k__Bacteria*p__Actinobacteria*c__Actinobacteria*o__Mycobacteriales*f__Nocardiaceae*g__Rhodococcus)
ASV_198 (k__Bacteria*p__Actinobacteria*c__Actinobacteria*o__Mycobacteriales*f__Nocardiaceae*g__Rhodococcus)
ASV_75 (k__Bacteria*p__Actinobacteria*c__Actinobacteria*o__Propionibacteriales*f__Nocardioidaceae*g__Aeromicrobium)
ASV_82 (k__Bacteria*p__Actinobacteria*c__Actinobacteria*o__Propionibacteriales*f__Nocardioidaceae*g__Aeromicrobium)
ASV_87 (k__Bacteria*p__Actinobacteria*c__Actinobacteria*o__Propionibacteriales*f__Nocardioidaceae*g__Aeromicrobium)
ASV_133 (k__Bacteria*p__Actinobacteria*c__Actinobacteria*o__Propionibacteriales*f__Nocardioidaceae*g__Nocardioides)
ASV_167 (k__Bacteria*p__Actinobacteria*c__Actinobacteria*o__Propionibacteriales*f__Nocardioidaceae*g__Nocardioides)
ASV_193 (k__Bacteria*p__Actinobacteria*c__Actinobacteria*o__Propionibacteriales*f__Nocardioidaceae*g__Nocardioides)
ASV_233 (k__Bacteria*p__Actinobacteria*c__Actinobacteria*o__Propionibacteriales*f__Nocardioidaceae*g__Nocardioides)
ASV_224 (k__Bacteria*p__Actinobacteria*c__Actinobacteria*o__Propionibacteriales*f__Nocardioidaceae*g__Nocardioides)
ASV_328 (k__Bacteria*p__Actinobacteria*c__Actinobacteria*o__Propionibacteriales*f__Nocardioidaceae*g__Nocardioides)
ASV_330 (k__Bacteria*p__Actinobacteria*c__Actinobacteria*o__Propionibacteriales*f__Nocardioidaceae*g__Nocardioides)
ASV_81 (k__Bacteria*p__Bacteroidetes*c__Cytophagia*o__Cytophagales*f__Cytophagaceae*g__Dyadobacter)
ASV_86 (k__Bacteria*p__Bacteroidetes*c__Cytophagia*o__Cytophagales*f__Cytophagaceae*g__Dyadobacter)
ASV_164 (k__Bacteria*p__Bacteroidetes*c__Cytophagia*o__Cytophagales*f__Cytophagaceae*g__Dyadobacter)
ASV_175 (k__Bacteria*p__Bacteroidetes*c__Cytophagia*o__Cytophagales*f__Cytophagaceae*g__Dyadobacter)
ASV_264 (k__Bacteria*p__Bacteroidetes*c__Cytophagia*o__Cytophagales*f__Cytophagaceae*g__Dyadobacter)
ASV_299 (k__Bacteria*p__Bacteroidetes*c__Cytophagia*o__Cytophagales*f__Cytophagaceae*g__Dyadobacter)
ASV_344 (k__Bacteria*p__Bacteroidetes*c__Cytophagia*o__Cytophagales*f__Cytophagaceae*g__Dyadobacter)
ASV_363 (k__Bacteria*p__Bacteroidetes*c__Cytophagia*o__Cytophagales*f__Cytophagaceae*g__Dyadobacter)
ASV_355 (k__Bacteria*p__Bacteroidetes*c__Cytophagia*o__Cytophagales*f__Cytophagaceae*g__Dyadobacter)
ASV_8 (k__Bacteria*p__Bacteroidetes*c__Flavobacteriia*o__Flavobacteriales*f__Flavobacteriaceae*g__Flavobacterium)
ASV_20 (k__Bacteria*p__Bacteroidetes*c__Flavobacteriia*o__Flavobacteriales*f__Flavobacteriaceae*g__Flavobacterium)
ASV_29 (k__Bacteria*p__Bacteroidetes*c__Flavobacteriia*o__Flavobacteriales*f__Flavobacteriaceae*g__Flavobacterium)
ASV_35 (k__Bacteria*p__Bacteroidetes*c__Flavobacteriia*o__Flavobacteriales*f__Flavobacteriaceae*g__Flavobacterium)
ASV_72 (k__Bacteria*p__Bacteroidetes*c__Flavobacteriia*o__Flavobacteriales*f__Flavobacteriaceae*g__Flavobacterium)
ASV_113 (k__Bacteria*p__Bacteroidetes*c__Flavobacteriia*o__Flavobacteriales*f__Flavobacteriaceae*g__Flavobacterium)
ASV_112 (k__Bacteria*p__Bacteroidetes*c__Flavobacteriia*o__Flavobacteriales*f__Flavobacteriaceae*g__Flavobacterium)
ASV_141 (k__Bacteria*p__Bacteroidetes*c__Flavobacteriia*o__Flavobacteriales*f__Flavobacteriaceae*g__Flavobacterium)
ASV_115 (k__Bacteria*p__Bacteroidetes*c__Flavobacteriia*o__Flavobacteriales*f__Flavobacteriaceae*g__Flavobacterium)
ASV_150 (k__Bacteria*p__Bacteroidetes*c__Flavobacteriia*o__Flavobacteriales*f__Flavobacteriaceae*g__Flavobacterium)
ASV_308 (k__Bacteria*p__Bacteroidetes*c__Flavobacteriia*o__Flavobacteriales*f__Flavobacteriaceae*g__Flavobacterium)
ASV_287 (k__Bacteria*p__Bacteroidetes*c__Flavobacteriia*o__Flavobacteriales*f__Flavobacteriaceae*g__Flavobacterium)
ASV_5 (k__Bacteria*p__Bacteroidetes*c__Flavobacteriia*o__Flavobacteriales*f__Weeksellaceae*g__Chryseobacterium)
ASV_18 (k__Bacteria*p__Bacteroidetes*c__Flavobacteriia*o__Flavobacteriales*f__Weeksellaceae*g__Chryseobacterium)
ASV_182 (k__Bacteria*p__Bacteroidetes*c__Flavobacteriia*o__Flavobacteriales*f__Weeksellaceae*g__Chryseobacterium)
ASV_4 (k__Bacteria*p__Bacteroidetes*c__Sphingobacteriia*o__Sphingobacteriales*f__Sphingobacteriaceae*g__Pedobacter)
ASV_16 (k__Bacteria*p__Bacteroidetes*c__Sphingobacteriia*o__Sphingobacteriales*f__Sphingobacteriaceae*g__Pedobacter)
ASV_22 (k__Bacteria*p__Bacteroidetes*c__Sphingobacteriia*o__Sphingobacteriales*f__Sphingobacteriaceae*g__Pedobacter)
ASV_23 (k__Bacteria*p__Bacteroidetes*c__Sphingobacteriia*o__Sphingobacteriales*f__Sphingobacteriaceae*g__Pedobacter)
ASV_30 (k__Bacteria*p__Bacteroidetes*c__Sphingobacteriia*o__Sphingobacteriales*f__Sphingobacteriaceae*g__Pedobacter)
ASV_68 (k__Bacteria*p__Bacteroidetes*c__Sphingobacteriia*o__Sphingobacteriales*f__Sphingobacteriaceae*g__Pedobacter)
ASV_70 (k__Bacteria*p__Bacteroidetes*c__Sphingobacteriia*o__Sphingobacteriales*f__Sphingobacteriaceae*g__Pedobacter)
ASV_201 (k__Bacteria*p__Bacteroidetes*c__Sphingobacteriia*o__Sphingobacteriales*f__Sphingobacteriaceae*g__Pedobacter)
ASV_202 (k__Bacteria*p__Bacteroidetes*c__Sphingobacteriia*o__Sphingobacteriales*f__Sphingobacteriaceae*g__Pedobacter)
ASV_107 (k__Bacteria*p__Bacteroidetes*c__Sphingobacteriia*o__Sphingobacteriales*f__Sphingobacteriaceae*g__Pedobacter)
ASV_130 (k__Bacteria*p__Bacteroidetes*c__Sphingobacteriia*o__Sphingobacteriales*f__Sphingobacteriaceae*g__Pedobacter)
ASV_168 (k__Bacteria*p__Bacteroidetes*c__Sphingobacteriia*o__Sphingobacteriales*f__Sphingobacteriaceae*g__Pedobacter)
ASV_223 (k__Bacteria*p__Bacteroidetes*c__Sphingobacteriia*o__Sphingobacteriales*f__Sphingobacteriaceae*g__Pedobacter)
ASV_250 (k__Bacteria*p__Bacteroidetes*c__Sphingobacteriia*o__Sphingobacteriales*f__Sphingobacteriaceae*g__Pedobacter)
ASV_333 (k__Bacteria*p__Bacteroidetes*c__Sphingobacteriia*o__Sphingobacteriales*f__Sphingobacteriaceae*g__Pedobacter)
ASV_382 (k__Bacteria*p__Firmicutes*c__Bacilli*o__Bacillales*f__Alicyclobacillaceae*g__Alicyclobacillus)
ASV_217 (k__Bacteria*p__Firmicutes*c__Bacilli*o__Bacillales*f__Paenibacillaceae_1*g__Paenibacillus)
ASV_178 (k__Bacteria*p__Firmicutes*c__Bacilli*o__Bacillales*f__Paenibacillaceae_1*g__Paenibacillus)
ASV_215 (k__Bacteria*p__Firmicutes*c__Bacilli*o__Bacillales*f__Paenibacillaceae_1*g__Paenibacillus)
ASV_222 (k__Bacteria*p__Firmicutes*c__Bacilli*o__Bacillales*f__Paenibacillaceae_1*g__Paenibacillus)
ASV_251 (k__Bacteria*p__Firmicutes*c__Bacilli*o__Bacillales*f__Paenibacillaceae_1*g__Paenibacillus)
ASV_279 (k__Bacteria*p__Firmicutes*c__Bacilli*o__Bacillales*f__Paenibacillaceae_1*g__Paenibacillus)
ASV_280 (k__Bacteria*p__Firmicutes*c__Bacilli*o__Bacillales*f__Paenibacillaceae_1*g__Paenibacillus)
ASV_267 (k__Bacteria*p__Firmicutes*c__Bacilli*o__Bacillales*f__Paenibacillaceae_1*g__Paenibacillus)
ASV_335 (k__Bacteria*p__Firmicutes*c__Bacilli*o__Bacillales*f__Paenibacillaceae_1*g__Paenibacillus)
ASV_332 (k__Bacteria*p__Firmicutes*c__Bacilli*o__Bacillales*f__Paenibacillaceae_1*g__Paenibacillus)
ASV_371 (k__Bacteria*p__Firmicutes*c__Bacilli*o__Bacillales*f__Paenibacillaceae_1*g__Paenibacillus)
ASV_321 (k__Bacteria*p__Firmicutes*c__Bacilli*o__Bacillales*f__Paenibacillaceae_1*g__Paenibacillus)
ASV_339 (k__Bacteria*p__Firmicutes*c__Bacilli*o__Bacillales*f__Paenibacillaceae_1*g__Paenibacillus)
ASV_380 (k__Bacteria*p__Firmicutes*c__Bacilli*o__Bacillales*f__Paenibacillaceae_1*g__Paenibacillus)
ASV_312 (k__Bacteria*p__Planctomycetes*c__Planctomycetacia*o__Planctomycetales*f__Isosphaeraceae*g__Singulisphaera)
ASV_353 (k__Bacteria*p__Proteobacteria*c__Alphaproteobacteria*o__Caulobacterales*f__Caulobacteraceae*g__Asticcacaulis)
ASV_28 (k__Bacteria*p__Proteobacteria*c__Alphaproteobacteria*o__Caulobacterales*f__Caulobacteraceae*g__Caulobacter)
ASV_48 (k__Bacteria*p__Proteobacteria*c__Alphaproteobacteria*o__Caulobacterales*f__Caulobacteraceae*g__Caulobacter)
ASV_71 (k__Bacteria*p__Proteobacteria*c__Alphaproteobacteria*o__Caulobacterales*f__Caulobacteraceae*g__Caulobacter)
ASV_156 (k__Bacteria*p__Proteobacteria*c__Alphaproteobacteria*o__Caulobacterales*f__Caulobacteraceae*g__Caulobacter)
ASV_172 (k__Bacteria*p__Proteobacteria*c__Alphaproteobacteria*o__Caulobacterales*f__Caulobacteraceae*g__Caulobacter)
ASV_43 (k__Bacteria*p__Proteobacteria*c__Alphaproteobacteria*o__Rhizobiales*f__Boseaceae*g__Bosea)
ASV_122 (k__Bacteria*p__Proteobacteria*c__Alphaproteobacteria*o__Rhizobiales*f__Boseaceae*g__Bosea)
ASV_120 (k__Bacteria*p__Proteobacteria*c__Alphaproteobacteria*o__Rhizobiales*f__Boseaceae*g__Bosea)
ASV_203 (k__Bacteria*p__Proteobacteria*c__Alphaproteobacteria*o__Rhizobiales*f__Boseaceae*g__Bosea)
ASV_214 (k__Bacteria*p__Proteobacteria*c__Alphaproteobacteria*o__Rhizobiales*f__Boseaceae*g__Bosea)
ASV_134 (k__Bacteria*p__Proteobacteria*c__Alphaproteobacteria*o__Rhizobiales*f__Bradyrhizobiaceae*g__Bradyrhizobium)
ASV_210 (k__Bacteria*p__Proteobacteria*c__Alphaproteobacteria*o__Rhizobiales*f__Bradyrhizobiaceae*g__Bradyrhizobium)
ASV_244 (k__Bacteria*p__Proteobacteria*c__Alphaproteobacteria*o__Rhizobiales*f__Bradyrhizobiaceae*g__Rhodopseudomonas)
ASV_288 (k__Bacteria*p__Proteobacteria*c__Alphaproteobacteria*o__Rhizobiales*f__Devosiaceae*g__Devosia)
ASV_271 (k__Bacteria*p__Proteobacteria*c__Alphaproteobacteria*o__Rhizobiales*f__Devosiaceae*g__Devosia)
ASV_338 (k__Bacteria*p__Proteobacteria*c__Alphaproteobacteria*o__Rhizobiales*f__Devosiaceae*g__Devosia)
ASV_212 (k__Bacteria*p__Proteobacteria*c__Alphaproteobacteria*o__Rhizobiales*f__Hyphomicrobiaceae*g__Hyphomicrobium)
ASV_269 (k__Bacteria*p__Proteobacteria*c__Alphaproteobacteria*o__Rhizobiales*f__Hyphomicrobiaceae*g__Hyphomicrobium)
ASV_270 (k__Bacteria*p__Proteobacteria*c__Alphaproteobacteria*o__Rhizobiales*f__Hyphomicrobiaceae*g__Hyphomicrobium)
ASV_316 (k__Bacteria*p__Proteobacteria*c__Alphaproteobacteria*o__Rhizobiales*f__Hyphomicrobiaceae*g__Hyphomicrobium)
ASV_348 (k__Bacteria*p__Proteobacteria*c__Alphaproteobacteria*o__Rhizobiales*f__Methylocystaceae*g__Chenggangzhangella)
ASV_55 (k__Bacteria*p__Proteobacteria*c__Alphaproteobacteria*o__Rhizobiales*f__Phyllobacteriaceae*g__Mesorhizobium)
ASV_235 (k__Bacteria*p__Proteobacteria*c__Alphaproteobacteria*o__Rhizobiales*f__Phyllobacteriaceae*g__Mesorhizobium)
ASV_1 (k__Bacteria*p__Proteobacteria*c__Alphaproteobacteria*o__Rhizobiales*f__Rhizobiaceae*g__Agrobacterium)
ASV_140 (k__Bacteria*p__Proteobacteria*c__Alphaproteobacteria*o__Rhizobiales*f__Rhizobiaceae*g__Agrobacterium)
ASV_129 (k__Bacteria*p__Proteobacteria*c__Alphaproteobacteria*o__Rhizobiales*f__Rhizobiaceae*g__Agrobacterium)
ASV_209 (k__Bacteria*p__Proteobacteria*c__Alphaproteobacteria*o__Rhizobiales*f__Xanthobacteraceae*g__Ancylobacter)
ASV_284 (k__Bacteria*p__Proteobacteria*c__Alphaproteobacteria*o__Rhizobiales*f__Xanthobacteraceae*g__Ancylobacter)
ASV_349 (k__Bacteria*p__Proteobacteria*c__Alphaproteobacteria*o__Rhizobiales*f__Xanthobacteraceae*g__Ancylobacter)
ASV_111 (k__Bacteria*p__Proteobacteria*c__Alphaproteobacteria*o__Rhizobiales*f__Xanthobacteraceae*g__Labrys)
ASV_204 (k__Bacteria*p__Proteobacteria*c__Alphaproteobacteria*o__Rhizobiales*f__Xanthobacteraceae*g__Labrys)
ASV_384 (k__Bacteria*p__Proteobacteria*c__Alphaproteobacteria*o__Rhizobiales*f__Xanthobacteraceae*g__Labrys)
ASV_277 (k__Bacteria*p__Proteobacteria*c__Alphaproteobacteria*o__Rhizobiales*f__Xanthobacteraceae*g__Xanthobacter)
ASV_311 (k__Bacteria*p__Proteobacteria*c__Alphaproteobacteria*o__Rhodospirillales*f__Acetobacteraceae*g__Roseococcus)
ASV_298 (k__Bacteria*p__Proteobacteria*c__Alphaproteobacteria*o__Rhodospirillales*f__Acetobacteraceae*g__Roseomonas)
ASV_51 (k__Bacteria*p__Proteobacteria*c__Alphaproteobacteria*o__Rhodospirillales*f__Azospirillaceae*g__Azospirillum)
ASV_123 (k__Bacteria*p__Proteobacteria*c__Alphaproteobacteria*o__Rhodospirillales*f__Azospirillaceae*g__Azospirillum)
ASV_263 (k__Bacteria*p__Proteobacteria*c__Alphaproteobacteria*o__Rhodospirillales*f__Azospirillaceae*g__Azospirillum)
ASV_119 (k__Bacteria*p__Proteobacteria*c__Alphaproteobacteria*o__Rhodospirillales*f__Reyranellaceae*g__Reyranella)
ASV_62 (k__Bacteria*p__Proteobacteria*c__Alphaproteobacteria*o__Sphingomonadales*f__Erythrobacteraceae*g__Novosphingobium)
ASV_56 (k__Bacteria*p__Proteobacteria*c__Alphaproteobacteria*o__Sphingomonadales*f__Erythrobacteraceae*g__Novosphingobium)
ASV_163 (k__Bacteria*p__Proteobacteria*c__Alphaproteobacteria*o__Sphingomonadales*f__Sphingomonadaceae)
ASV_157 (k__Bacteria*p__Proteobacteria*c__Alphaproteobacteria*o__Sphingomonadales*f__Sphingomonadaceae*g__Rhizorhabdus)
ASV_331 (k__Bacteria*p__Proteobacteria*c__Alphaproteobacteria*o__Sphingomonadales*f__Sphingomonadaceae*g__Rhizorhabdus)
ASV_13 (k__Bacteria*p__Proteobacteria*c__Alphaproteobacteria*o__Sphingomonadales*f__Sphingomonadaceae*g__Sphingobium)
ASV_191 (k__Bacteria*p__Proteobacteria*c__Alphaproteobacteria*o__Sphingomonadales*f__Sphingomonadaceae*g__Sphingobium)
ASV_208 (k__Bacteria*p__Proteobacteria*c__Alphaproteobacteria*o__Sphingomonadales*f__Sphingomonadaceae*g__Sphingobium)
ASV_74 (k__Bacteria*p__Proteobacteria*c__Alphaproteobacteria*o__Sphingomonadales*f__Sphingomonadaceae*g__Sphingomonas)
ASV_85 (k__Bacteria*p__Proteobacteria*c__Alphaproteobacteria*o__Sphingomonadales*f__Sphingomonadaceae*g__Sphingomonas)
ASV_110 (k__Bacteria*p__Proteobacteria*c__Alphaproteobacteria*o__Sphingomonadales*f__Sphingomonadaceae*g__Sphingomonas)
ASV_153 (k__Bacteria*p__Proteobacteria*c__Alphaproteobacteria*o__Sphingomonadales*f__Sphingomonadaceae*g__Sphingomonas)
ASV_195 (k__Bacteria*p__Proteobacteria*c__Alphaproteobacteria*o__Sphingomonadales*f__Sphingomonadaceae*g__Sphingomonas)
ASV_200 (k__Bacteria*p__Proteobacteria*c__Alphaproteobacteria*o__Sphingomonadales*f__Sphingomonadaceae*g__Sphingomonas)
ASV_228 (k__Bacteria*p__Proteobacteria*c__Alphaproteobacteria*o__Sphingomonadales*f__Sphingomonadaceae*g__Sphingomonas)
ASV_305 (k__Bacteria*p__Proteobacteria*c__Alphaproteobacteria*o__Sphingomonadales*f__Sphingomonadaceae*g__Sphingomonas)
ASV_365 (k__Bacteria*p__Proteobacteria*c__Alphaproteobacteria*o__Sphingomonadales*f__Sphingomonadaceae*g__Sphingomonas)
ASV_99 (k__Bacteria*p__Proteobacteria*c__Alphaproteobacteria*o__Sphingomonadales*f__Sphingomonadaceae*g__Sphingopyxis)
ASV_205 (k__Bacteria*p__Proteobacteria*c__Alphaproteobacteria*o__Sphingomonadales*f__Sphingomonadaceae*g__Sphingopyxis)
ASV_359 (k__Bacteria*p__Proteobacteria*c__Alphaproteobacteria*o__Sphingomonadales*f__Sphingomonadaceae*g__Sphingopyxis)
ASV_39 (k__Bacteria*p__Proteobacteria*c__Betaproteobacteria*o__Burkholderiales*f__Alcaligenaceae*g__Achromobacter)
ASV_128 (k__Bacteria*p__Proteobacteria*c__Betaproteobacteria*o__Burkholderiales*f__Alcaligenaceae*g__Achromobacter)
ASV_218 (k__Bacteria*p__Proteobacteria*c__Betaproteobacteria*o__Burkholderiales*f__Alcaligenaceae*g__Achromobacter)
ASV_211 (k__Bacteria*p__Proteobacteria*c__Betaproteobacteria*o__Burkholderiales*f__Alcaligenaceae*g__Achromobacter)
ASV_232 (k__Bacteria*p__Proteobacteria*c__Betaproteobacteria*o__Burkholderiales*f__Alcaligenaceae*g__Achromobacter)
ASV_90 (k__Bacteria*p__Proteobacteria*c__Betaproteobacteria*o__Burkholderiales*f__Comamonadaceae*g__Acidovorax)
ASV_173 (k__Bacteria*p__Proteobacteria*c__Betaproteobacteria*o__Burkholderiales*f__Comamonadaceae*g__Acidovorax)
ASV_239 (k__Bacteria*p__Proteobacteria*c__Betaproteobacteria*o__Burkholderiales*f__Comamonadaceae*g__Acidovorax)
ASV_252 (k__Bacteria*p__Proteobacteria*c__Betaproteobacteria*o__Burkholderiales*f__Comamonadaceae*g__Acidovorax)
ASV_95 (k__Bacteria*p__Proteobacteria*c__Betaproteobacteria*o__Burkholderiales*f__Comamonadaceae*g__Comamonas)
ASV_132 (k__Bacteria*p__Proteobacteria*c__Betaproteobacteria*o__Burkholderiales*f__Comamonadaceae*g__Comamonas)
ASV_185 (k__Bacteria*p__Proteobacteria*c__Betaproteobacteria*o__Nitrosomonadales*f__Methylophilaceae*g__Methylophilus)
ASV_187 (k__Bacteria*p__Proteobacteria*c__Betaproteobacteria*o__Nitrosomonadales*f__Methylophilaceae*g__Methylophilus)
ASV_199 (k__Bacteria*p__Proteobacteria*c__Betaproteobacteria*o__Nitrosomonadales*f__Methylophilaceae*g__Methylophilus)
ASV_276 (k__Bacteria*p__Proteobacteria*c__Betaproteobacteria*o__Nitrosomonadales*f__Methylophilaceae*g__Methylovorus)
ASV_320 (k__Bacteria*p__Proteobacteria*c__Betaproteobacteria*o__Nitrosomonadales*f__Methylophilaceae*g__Methylovorus)
ASV_57 (k__Bacteria*p__Proteobacteria*c__Gammaproteobacteria*o__Enterobacterales*f__Enterobacteriaceae*g__Citrobacter)
ASV_240 (k__Bacteria*p__Proteobacteria*c__Gammaproteobacteria*o__Enterobacterales*f__Enterobacteriaceae*g__Enterobacter)
ASV_360 (k__Bacteria*p__Proteobacteria*c__Gammaproteobacteria*o__Enterobacterales*f__Enterobacteriaceae*g__Enterobacter)
ASV_44 (k__Bacteria*p__Proteobacteria*c__Gammaproteobacteria*o__Pseudomonadales*f__Moraxellaceae*g__Acinetobacter)
ASV_100 (k__Bacteria*p__Proteobacteria*c__Gammaproteobacteria*o__Pseudomonadales*f__Moraxellaceae*g__Acinetobacter)
ASV_2 (k__Bacteria*p__Proteobacteria*c__Gammaproteobacteria*o__Pseudomonadales*f__Pseudomonadaceae*g__Pseudomonas)
ASV_3 (k__Bacteria*p__Proteobacteria*c__Gammaproteobacteria*o__Pseudomonadales*f__Pseudomonadaceae*g__Pseudomonas)
ASV_11 (k__Bacteria*p__Proteobacteria*c__Gammaproteobacteria*o__Pseudomonadales*f__Pseudomonadaceae*g__Pseudomonas)
ASV_21 (k__Bacteria*p__Proteobacteria*c__Gammaproteobacteria*o__Pseudomonadales*f__Pseudomonadaceae*g__Pseudomonas)
ASV_24 (k__Bacteria*p__Proteobacteria*c__Gammaproteobacteria*o__Pseudomonadales*f__Pseudomonadaceae*g__Pseudomonas)
ASV_46 (k__Bacteria*p__Proteobacteria*c__Gammaproteobacteria*o__Pseudomonadales*f__Pseudomonadaceae*g__Pseudomonas)
ASV_84 (k__Bacteria*p__Proteobacteria*c__Gammaproteobacteria*o__Pseudomonadales*f__Pseudomonadaceae*g__Pseudomonas)
ASV_89 (k__Bacteria*p__Proteobacteria*c__Gammaproteobacteria*o__Pseudomonadales*f__Pseudomonadaceae*g__Pseudomonas)
ASV_102 (k__Bacteria*p__Proteobacteria*c__Gammaproteobacteria*o__Pseudomonadales*f__Pseudomonadaceae*g__Pseudomonas)
ASV_137 (k__Bacteria*p__Proteobacteria*c__Gammaproteobacteria*o__Pseudomonadales*f__Pseudomonadaceae*g__Pseudomonas)
ASV_143 (k__Bacteria*p__Proteobacteria*c__Gammaproteobacteria*o__Pseudomonadales*f__Pseudomonadaceae*g__Pseudomonas)
ASV_161 (k__Bacteria*p__Proteobacteria*c__Gammaproteobacteria*o__Pseudomonadales*f__Pseudomonadaceae*g__Pseudomonas)
ASV_283 (k__Bacteria*p__Proteobacteria*c__Gammaproteobacteria*o__Pseudomonadales*f__Pseudomonadaceae*g__Pseudomonas)
ASV_162 (k__Bacteria*p__Proteobacteria*c__Gammaproteobacteria*o__Pseudomonadales*f__Pseudomonadaceae*g__Pseudomonas)
ASV_314 (k__Bacteria*p__Proteobacteria*c__Gammaproteobacteria*o__Pseudomonadales*f__Pseudomonadaceae*g__Pseudomonas)
ASV_181 (k__Bacteria*p__Proteobacteria*c__Gammaproteobacteria*o__Pseudomonadales*f__Pseudomonadaceae*g__Pseudomonas)
ASV_230 (k__Bacteria*p__Proteobacteria*c__Gammaproteobacteria*o__Pseudomonadales*f__Pseudomonadaceae*g__Pseudomonas)
ASV_278 (k__Bacteria*p__Proteobacteria*c__Gammaproteobacteria*o__Pseudomonadales*f__Pseudomonadaceae*g__Pseudomonas)
ASV_236 (k__Bacteria*p__Proteobacteria*c__Gammaproteobacteria*o__Pseudomonadales*f__Pseudomonadaceae*g__Pseudomonas)
ASV_304 (k__Bacteria*p__Proteobacteria*c__Gammaproteobacteria*o__Pseudomonadales*f__Pseudomonadaceae*g__Pseudomonas)
ASV_258 (k__Bacteria*p__Proteobacteria*c__Gammaproteobacteria*o__Pseudomonadales*f__Pseudomonadaceae*g__Pseudomonas)
ASV_291 (k__Bacteria*p__Proteobacteria*c__Gammaproteobacteria*o__Pseudomonadales*f__Pseudomonadaceae*g__Pseudomonas)
ASV_358 (k__Bacteria*p__Proteobacteria*c__Gammaproteobacteria*o__Pseudomonadales*f__Pseudomonadaceae*g__Pseudomonas)
ASV_356 (k__Bacteria*p__Proteobacteria*c__Gammaproteobacteria*o__Pseudomonadales*f__Pseudomonadaceae*g__Pseudomonas)
ASV_6 (k__Bacteria*p__Proteobacteria*c__Gammaproteobacteria*o__Xanthomonadales*f__Xanthomonadaceae*g__Stenotrophomonas)
ASV_12 (k__Bacteria*p__Proteobacteria*c__Gammaproteobacteria*o__Xanthomonadales*f__Xanthomonadaceae*g__Stenotrophomonas)
ASV_231 (k__Bacteria*p__Proteobacteria*c__Gammaproteobacteria*o__Xanthomonadales*f__Xanthomonadaceae*g__Stenotrophomonas)
ASV_149 (k__Bacteria*p__Proteobacteria*c__Gammaproteobacteria*o__Xanthomonadales*f__Xanthomonadaceae*g__Stenotrophomonas)
ASV_262 (k__Bacteria*p__Proteobacteria*c__Gammaproteobacteria*o__Xanthomonadales*f__Xanthomonadaceae*g__Stenotrophomonas)
ASV_323 (k__Bacteria*p__Proteobacteria*c__Gammaproteobacteria*o__Xanthomonadales*f__Xanthomonadaceae*g__Stenotrophomonas)
ASV_313 (k__Bacteria*p__Proteobacteria*c__Gammaproteobacteria*o__Xanthomonadales*f__Xanthomonadaceae*g__Stenotrophomonas)
ASV_65 (k__Bacteria*p__Proteobacteria*c__Gammaproteobacteria*o__Xanthomonadales*f__Xanthomonadaceae*g__Xanthomonas)
ASV_166 (k__Bacteria*p__Proteobacteria*c__Gammaproteobacteria*o__Xanthomonadales*f__Xanthomonadaceae*g__Xanthomonas)
ASV_319 (k__Bacteria*p__Proteobacteria*c__Gammaproteobacteria*o__Xanthomonadales*f__Xanthomonadaceae*g__Xanthomonas)
ASV_290 (k__Bacteria*p__Proteobacteria*c__Gammaproteobacteria*o__Xanthomonadales*f__Xanthomonadaceae*g__Xanthomonas)
ASV_127 (k__Bacteria*p__Verrucomicrobia*c__Verrucomicrobiae*o__Verrucomicrobiales*f__Verrucomicrobiaceae*g__Luteolibacter)
ASV_340 (k__Bacteria*p__Verrucomicrobia*c__Verrucomicrobiae*o__Verrucomicrobiales*f__Verrucomicrobiaceae*g__Luteolibacter)
ASV_301 (k__Bacteria*p__Verrucomicrobia*c__Verrucomicrobiae*o__Verrucomicrobiales*f__Verrucomicrobiaceae*g__Verrucomicrobium)
